# Supplementary material for: 3,6-Dimethyl-N 1,N 4-bis­(pyridin-2-yl)-1,2,4,5-tetra­zine-1,4-dicarboxamide
Source: Acta Crystallogr Sect E Struct Rep Online. 2012 Feb 17;68(Pt 3):o702–3. doi: 10.1107/S1600536812005405 (PMC3295480; doi:10.1107/S1600536812005405)
Supplement: Supplementary file 1 [file e-68-0o702-sup1.cif]

##############################################################################
#                                                                            #
# This CIF contains the data in a paper accepted for publication in          #
# Acta Crystallographica Section E. It conforms to the requirements of       #
# Notes for Authors for Acta Crystallographica Section E, and has been       #
# peer reviewed under the auspices of the IUCr Commission on Journals.       #
#                                                                            #
# Full details of the Crystallographic Information File format               #
# are given in the paper "The Crystallographic Information File (CIF):       #
# a New Standard Archive File for Crystallography" by S. R. Hall, F. H.      #
# Allen and I. D. Brown [Acta Cryst. (1991), A47, 655-685].                  #
#                                                                            #
# The current version of the core CIF dictionary is obtainable from          #
# ftp://ftp.iucr.org/pub/cif_core.dic.                                       #
#                                                                            #
# Software is freely available for graphical display of the structure(s)     #
# in this CIF. For information consult the CIF software page                 #
# http://www.iucr.org/resources/cif/software.                                #
#                                                                            #
# This file may be used for bona fide research purposes within the           #
# scientific community so long as proper attribution is given to the journal # 
# article from which it was obtained.                                        #
#                                                                            #
##############################################################################
data_I
_audit_creation_method     SHELXL97
_chemical_name_systematic
;
3,6-Dimethyl-<i>N</i>^1^,<i>N</i>^4^-bis(pyridin-2-yl)-1,2,4,5-tetrazine-1,4-
dicarboxamide
;
_chemical_name_common     ?
_chemical_formula_moiety     'C16 H16 N8 O2'
_chemical_formula_sum     'C16 H16 N8 O2'
_chemical_formula_iupac     'C16 H16 N8 O2'
_chemical_formula_weight     352.37
_chemical_melting_point     ?
_symmetry_cell_setting     monoclinic
_symmetry_space_group_name_H-M     'P 21/c'
_symmetry_space_group_name_Hall     '-P 2ybc'
loop_
    _symmetry_equiv_pos_as_xyz
    'x, y, z'
    '-x, y+1/2, -z+1/2'
    '-x, -y, -z'
    'x, -y-1/2, z-1/2'
_cell_length_a     11.753(2)
_cell_length_b     20.081(4)
_cell_length_c     7.2012(14)
_cell_angle_alpha     90.00
_cell_angle_beta     96.273(3)
_cell_angle_gamma     90.00
_cell_volume     1689.4(6)
_cell_formula_units_Z     4
_cell_measurement_reflns_used     ?
_cell_measurement_theta_min     2.98
_cell_measurement_theta_max     28.22
_cell_measurement_temperature     298(2)
_exptl_crystal_description     block
_exptl_crystal_colour     colourless
_exptl_crystal_size_max     0.36
_exptl_crystal_size_mid     0.23
_exptl_crystal_size_min     0.20
_exptl_crystal_density_diffrn     1.385
_exptl_crystal_density_meas     ?
_exptl_crystal_density_method     'not measured'
_exptl_crystal_F_000     736
_exptl_absorpt_coefficient_mu     0.098
_exptl_absorpt_correction_type     multi-scan
_exptl_absorpt_process_details     '(SADABS; Bruker, 1997)'
_exptl_absorpt_correction_T_min     0.9654
_exptl_absorpt_correction_T_max     0.9806
_exptl_special_details
;
;
_diffrn_ambient_temperature     298(2)
_diffrn_radiation_type     MoK\a
_diffrn_radiation_wavelength     0.71073
_diffrn_radiation_source     'fine-focus sealed tube'
_diffrn_radiation_monochromator     graphite
_diffrn_measurement_device_type     'Bruker SMART CCD area-detector'
_diffrn_measurement_method     '\f and \w'
_diffrn_detector_area_resol_mean     ?
_diffrn_reflns_number     7032
_diffrn_reflns_av_R_equivalents     0.0242
_diffrn_reflns_av_sigmaI/netI     0.0316
_diffrn_reflns_theta_min     1.74
_diffrn_reflns_theta_max     25.03
_diffrn_reflns_theta_full     25.03
_diffrn_measured_fraction_theta_max     0.998
_diffrn_measured_fraction_theta_full     0.998
_diffrn_reflns_limit_h_min     -13
_diffrn_reflns_limit_h_max     11
_diffrn_reflns_limit_k_min     -23
_diffrn_reflns_limit_k_max     22
_diffrn_reflns_limit_l_min     -8
_diffrn_reflns_limit_l_max     8
_diffrn_standards_number     ?
_diffrn_standards_interval_count     ?
_diffrn_standards_interval_time     ?
_diffrn_standards_decay_%     ?
_refine_special_details
;
Refinement of <i>F</i>^2^ against ALL reflections. The weighted <i>R</i>-factor
<i>wR</i> and goodness of fit <i>S</i> are based on <i>F</i>^2^, conventional
<i>R</i>-factors <i>R</i> are based on <i>F</i>, with <i>F</i> set to zero for
negative <i>F</i>^2^. The threshold expression of <i>F</i>^2^ >
\s(<i>F</i>^2^) is used only for calculating <i>R</i>-factors(gt) <i>etc</i>.
and is not relevant to the choice of reflections for refinement.
<i>R</i>-factors based on <i>F</i>^2^ are statistically about twice as large
as those based on <i>F</i>, and <i>R</i>-factors based on ALL data will be
even larger.
;
_reflns_number_total     2985
_reflns_number_gt     2430
_reflns_threshold_expression     I>2\s(I)
_refine_ls_structure_factor_coef     Fsqd
_refine_ls_matrix_type     full
_refine_ls_R_factor_all     0.0723
_refine_ls_R_factor_gt     0.0611
_refine_ls_wR_factor_gt     0.1730
_refine_ls_wR_factor_ref     0.1822
_refine_ls_goodness_of_fit_ref     1.065
_refine_ls_restrained_S_all     1.065
_refine_ls_number_reflns     2985
_refine_ls_number_parameters     236
_refine_ls_number_restraints     0
_refine_ls_hydrogen_treatment     constr
_refine_ls_weighting_scheme     calc
_refine_ls_weighting_details
       'calc w = 1/[\s^2^(Fo^2^)+(0.0986P)^2^+0.7423P] where P=(Fo^2^+2Fc^2^)/3'
_atom_sites_solution_hydrogens     geom
_atom_sites_solution_primary     direct
_atom_sites_solution_secondary     difmap
_refine_ls_shift/su_max     0.000
_refine_ls_shift/su_mean     0.000
_refine_diff_density_max     0.438
_refine_diff_density_min     -0.334
_refine_ls_extinction_method     'SHELXL97 (Sheldrick, 2008)'
_refine_ls_extinction_coef     0.012(2)
_refine_ls_extinction_expression
                                  'Fc^*^=kFc[1+0.001xFc^2^\l^3^/sin(2\q)]^-1/4^'
loop_
    _atom_type_symbol
    _atom_type_description
    _atom_type_scat_dispersion_real
    _atom_type_scat_dispersion_imag
    _atom_type_scat_source
    'C' 'C' 0.0033 0.0016
                         'International Tables Vol C Tables 4.2.6.8 and 6.1.1.4'
    'H' 'H' 0.0000 0.0000
                         'International Tables Vol C Tables 4.2.6.8 and 6.1.1.4'
    'N' 'N' 0.0061 0.0033
                         'International Tables Vol C Tables 4.2.6.8 and 6.1.1.4'
    'O' 'O' 0.0106 0.0060
                         'International Tables Vol C Tables 4.2.6.8 and 6.1.1.4'
_computing_data_collection     'SMART (Bruker, 1997)'
_computing_cell_refinement     'SAINT (Bruker, 1997)'
_computing_data_reduction     'SAINT (Bruker, 1997)'
_computing_structure_solution     'SHELXS97 (Sheldrick, 2008)'
_computing_structure_refinement     'SHELXL97 (Sheldrick, 2008)'
_computing_molecular_graphics     'ORTEP-3 for Windows (Farrugia, 1997)'
_computing_publication_material     'WinGX (Farrugia, 1999)'
loop_
    _atom_site_type_symbol
    _atom_site_label
    _atom_site_fract_x
    _atom_site_fract_y
    _atom_site_fract_z
    _atom_site_U_iso_or_equiv
    _atom_site_adp_type
    _atom_site_calc_flag
    _atom_site_refinement_flags
    _atom_site_occupancy
    _atom_site_symmetry_multiplicity
    _atom_site_disorder_assembly
    _atom_site_disorder_group
    N N1 0.70522(17) 0.06533(10) 0.3165(3) 0.0460(5) Uani d . 1 1 . .
    O O2 0.94498(16) 0.25045(9) 0.2447(3) 0.0587(6) Uani d . 1 1 . .
    O O1 0.54879(15) 0.00173(9) 0.2281(3) 0.0618(6) Uani d . 1 1 . .
    N N4 0.80771(16) 0.17897(10) 0.3261(3) 0.0464(5) Uani d . 1 1 . .
    N N5 0.69810(17) 0.17708(10) 0.3912(3) 0.0481(6) Uani d . 1 1 . .
    N N2 0.82657(17) 0.06420(10) 0.3487(3) 0.0480(6) Uani d . 1 1 . .
    N N6 0.78462(18) 0.29223(10) 0.3540(3) 0.0489(6) Uani d . 1 1 . .
    H H6 0.7217 0.2801 0.3948 0.059 Uiso calc R 1 1 . .
    N N8 0.70889(18) 0.39638(11) 0.3514(3) 0.0529(6) Uani d . 1 1 . .
    C C12 0.8038(2) 0.36064(12) 0.3445(3) 0.0434(6) Uani d . 1 1 . .
    C C3 0.8743(2) 0.12142(12) 0.3484(4) 0.0448(6) Uani d . 1 1 . .
    N N7 0.7973(2) -0.14331(12) 0.1576(4) 0.0649(7) Uani d . 1 1 . .
    N N3 0.72486(18) -0.04631(10) 0.2546(3) 0.0532(6) Uani d . 1 1 . .
    H H3 0.7933 -0.0403 0.3073 0.064 Uiso calc R 1 1 . .
    C C6 0.6486(2) 0.12036(12) 0.3784(3) 0.0432(6) Uani d . 1 1 . .
    C C4 0.6513(2) 0.00504(12) 0.2642(4) 0.0449(6) Uani d . 1 1 . .
    C C5 0.8541(2) 0.24270(12) 0.3062(4) 0.0453(6) Uani d . 1 1 . .
    C C7 0.7024(2) -0.10818(12) 0.1687(4) 0.0470(6) Uani d . 1 1 . .
    C C2 0.5324(2) 0.11538(14) 0.4433(4) 0.0570(7) Uani d . 1 1 . .
    H H2A 0.5046 0.0706 0.4263 0.086 Uiso calc R 1 1 . .
    H H2B 0.4811 0.1453 0.3721 0.086 Uiso calc R 1 1 . .
    H H2C 0.5369 0.1270 0.5733 0.086 Uiso calc R 1 1 . .
    C C13 0.9103(2) 0.38885(13) 0.3336(4) 0.0503(7) Uani d . 1 1 . .
    H H13 0.9753 0.3625 0.3325 0.060 Uiso calc R 1 1 . .
    C C8 0.5943(2) -0.13104(13) 0.1018(4) 0.0538(7) Uani d . 1 1 . .
    H H8 0.5294 -0.1055 0.1130 0.065 Uiso calc R 1 1 . .
    C C16 0.7187(2) 0.46207(14) 0.3430(4) 0.0585(8) Uani d . 1 1 . .
    H H16 0.6530 0.4876 0.3476 0.070 Uiso calc R 1 1 . .
    C C9 0.5865(3) -0.19228(15) 0.0190(4) 0.0637(8) Uani d . 1 1 . .
    H H9 0.5153 -0.2090 -0.0276 0.076 Uiso calc R 1 1 . .
    C C14 0.9165(2) 0.45670(14) 0.3243(5) 0.0590(8) Uani d . 1 1 . .
    H H14 0.9866 0.4773 0.3156 0.071 Uiso calc R 1 1 . .
    C C1 1.0012(2) 0.12417(14) 0.3833(5) 0.0599(8) Uani d . 1 1 . .
    H H1A 1.0262 0.1696 0.3778 0.090 Uiso calc R 1 1 . .
    H H1B 1.0340 0.0985 0.2900 0.090 Uiso calc R 1 1 . .
    H H1C 1.0255 0.1062 0.5047 0.090 Uiso calc R 1 1 . .
    C C15 0.8196(2) 0.49461(14) 0.3279(4) 0.0617(8) Uani d . 1 1 . .
    H H15 0.8225 0.5408 0.3204 0.074 Uiso calc R 1 1 . .
    C C11 0.7852(3) -0.20271(15) 0.0760(6) 0.0745(10) Uani d . 1 1 . .
    H H11 0.8509 -0.2278 0.0673 0.089 Uiso calc R 1 1 . .
    C C10 0.6832(3) -0.22915(15) 0.0042(5) 0.0677(9) Uani d . 1 1 . .
    H H10 0.6792 -0.2708 -0.0528 0.081 Uiso calc R 1 1 . .
loop_
    _atom_site_aniso_label
    _atom_site_aniso_U_11
    _atom_site_aniso_U_22
    _atom_site_aniso_U_33
    _atom_site_aniso_U_12
    _atom_site_aniso_U_13
    _atom_site_aniso_U_23
    N1 0.0367(11) 0.0442(12) 0.0563(13) -0.0043(8) 0.0015(9) -0.0017(9)
    O2 0.0514(11) 0.0516(11) 0.0763(14) -0.0098(8) 0.0211(10) -0.0047(9)
    O1 0.0400(11) 0.0556(12) 0.0884(15) -0.0066(8) 0.0015(10) -0.0091(10)
    N4 0.0383(11) 0.0449(12) 0.0569(13) -0.0051(9) 0.0096(9) -0.0016(9)
    N5 0.0416(12) 0.0473(12) 0.0564(13) -0.0014(9) 0.0106(10) 0.0033(10)
    N2 0.0385(11) 0.0458(12) 0.0589(14) -0.0031(9) 0.0014(9) -0.0054(10)
    N6 0.0411(11) 0.0452(12) 0.0612(14) -0.0053(9) 0.0091(10) 0.0018(10)
    N8 0.0386(12) 0.0528(13) 0.0662(15) -0.0012(9) 0.0005(10) -0.0054(11)
    C12 0.0392(13) 0.0466(14) 0.0435(14) -0.0031(10) -0.0001(10) -0.0015(10)
    C3 0.0423(13) 0.0445(14) 0.0476(14) -0.0025(10) 0.0042(11) -0.0062(11)
    N7 0.0469(14) 0.0496(13) 0.097(2) -0.0010(10) 0.0032(13) -0.0065(13)
    N3 0.0397(12) 0.0461(12) 0.0713(16) -0.0053(9) -0.0047(10) -0.0034(11)
    C6 0.0417(13) 0.0430(13) 0.0446(14) -0.0024(10) 0.0037(10) 0.0049(10)
    C4 0.0391(14) 0.0456(14) 0.0498(15) -0.0056(10) 0.0033(11) 0.0033(11)
    C5 0.0424(14) 0.0458(14) 0.0475(14) -0.0053(11) 0.0048(11) -0.0032(11)
    C7 0.0438(14) 0.0422(14) 0.0546(16) -0.0047(11) 0.0029(11) 0.0049(11)
    C2 0.0475(15) 0.0543(16) 0.0718(19) -0.0021(12) 0.0180(13) 0.0038(13)
    C13 0.0383(13) 0.0482(15) 0.0634(17) -0.0017(11) 0.0012(12) -0.0047(12)
    C8 0.0452(15) 0.0504(15) 0.0643(18) -0.0017(11) -0.0011(13) -0.0011(13)
    C16 0.0480(15) 0.0530(16) 0.074(2) 0.0060(12) 0.0023(13) -0.0084(14)
    C9 0.0574(17) 0.0631(18) 0.068(2) -0.0102(14) -0.0051(14) -0.0099(15)
    C14 0.0464(15) 0.0530(16) 0.079(2) -0.0108(12) 0.0120(14) -0.0075(14)
    C1 0.0422(15) 0.0531(16) 0.083(2) -0.0020(12) 0.0027(14) -0.0067(14)
    C15 0.0600(18) 0.0449(15) 0.081(2) -0.0065(13) 0.0130(15) -0.0078(14)
    C11 0.0591(19) 0.0521(17) 0.113(3) 0.0049(14) 0.0123(18) -0.0106(17)
    C10 0.070(2) 0.0518(17) 0.081(2) -0.0028(15) 0.0032(16) -0.0148(15)
_geom_special_details
;
All e.s.d.'s (except the e.s.d. in the dihedral angle between two l.s. planes)
are estimated using the full covariance matrix. The cell e.s.d.'s are taken
into account individually in the estimation of e.s.d.'s in distances, angles
and torsion angles; correlations between e.s.d.'s in cell parameters are only
used when they are defined by crystal symmetry. An approximate (isotropic)
treatment of cell e.s.d.'s is used for estimating e.s.d.'s involving l.s.
planes.
;
loop_
    _geom_bond_atom_site_label_1
    _geom_bond_atom_site_label_2
    _geom_bond_site_symmetry_2
    _geom_bond_distance
    _geom_bond_publ_flag
    N1 C6 . 1.388(3) yes
    N1 C4 . 1.399(3) ?
    N1 N2 . 1.420(3) yes
    O2 C5 . 1.210(3) ?
    O1 C4 . 1.206(3) ?
    N4 C3 . 1.395(3) yes
    N4 C5 . 1.405(3) ?
    N4 N5 . 1.419(3) yes
    N5 C6 . 1.278(3) yes
    N2 C3 . 1.279(3) yes
    N6 C5 . 1.356(3) ?
    N6 C12 . 1.395(3) ?
    N6 H6 . 0.8600 ?
    N8 C16 . 1.326(4) ?
    N8 C12 . 1.332(3) ?
    C12 C13 . 1.384(3) ?
    C3 C1 . 1.487(3) ?
    N7 C7 . 1.329(3) ?
    N7 C11 . 1.331(4) ?
    N3 C4 . 1.353(3) ?
    N3 C7 . 1.400(3) ?
    N3 H3 . 0.8600 ?
    C6 C2 . 1.494(3) ?
    C7 C8 . 1.387(4) ?
    C2 H2A . 0.9600 ?
    C2 H2B . 0.9600 ?
    C2 H2C . 0.9600 ?
    C13 C14 . 1.367(4) ?
    C13 H13 . 0.9300 ?
    C8 C9 . 1.366(4) ?
    C8 H8 . 0.9300 ?
    C16 C15 . 1.369(4) ?
    C16 H16 . 0.9300 ?
    C9 C10 . 1.370(4) ?
    C9 H9 . 0.9300 ?
    C14 C15 . 1.372(4) ?
    C14 H14 . 0.9300 ?
    C1 H1A . 0.9600 ?
    C1 H1B . 0.9600 ?
    C1 H1C . 0.9600 ?
    C15 H15 . 0.9300 ?
    C11 C10 . 1.360(4) ?
    C11 H11 . 0.9300 ?
    C10 H10 . 0.9300 ?
loop_
    _geom_angle_atom_site_label_1
    _geom_angle_atom_site_label_2
    _geom_angle_atom_site_label_3
    _geom_angle_site_symmetry_1
    _geom_angle_site_symmetry_3
    _geom_angle
    _geom_angle_publ_flag
    C6 N1 C4 . . 123.8(2) ?
    C6 N1 N2 . . 117.91(19) ?
    C4 N1 N2 . . 116.61(19) ?
    C3 N4 C5 . . 123.2(2) ?
    C3 N4 N5 . . 117.25(19) ?
    C5 N4 N5 . . 115.78(19) ?
    C6 N5 N4 . . 115.0(2) ?
    C3 N2 N1 . . 114.7(2) ?
    C5 N6 C12 . . 127.2(2) ?
    C5 N6 H6 . . 116.4 ?
    C12 N6 H6 . . 116.4 ?
    C16 N8 C12 . . 117.2(2) ?
    N8 C12 C13 . . 123.2(2) ?
    N8 C12 N6 . . 112.9(2) ?
    C13 C12 N6 . . 123.9(2) ?
    N2 C3 N4 . . 120.3(2) ?
    N2 C3 C1 . . 117.7(2) ?
    N4 C3 C1 . . 121.9(2) ?
    C7 N7 C11 . . 116.9(2) ?
    C4 N3 C7 . . 127.5(2) ?
    C4 N3 H3 . . 116.2 ?
    C7 N3 H3 . . 116.2 ?
    N5 C6 N1 . . 120.2(2) ?
    N5 C6 C2 . . 117.5(2) ?
    N1 C6 C2 . . 122.3(2) ?
    O1 C4 N3 . . 125.2(2) ?
    O1 C4 N1 . . 121.2(2) ?
    N3 C4 N1 . . 113.6(2) ?
    O2 C5 N6 . . 125.4(2) ?
    O2 C5 N4 . . 121.5(2) ?
    N6 C5 N4 . . 113.0(2) ?
    N7 C7 C8 . . 123.1(3) ?
    N7 C7 N3 . . 112.3(2) ?
    C8 C7 N3 . . 124.6(2) ?
    C6 C2 H2A . . 109.5 ?
    C6 C2 H2B . . 109.5 ?
    H2A C2 H2B . . 109.5 ?
    C6 C2 H2C . . 109.5 ?
    H2A C2 H2C . . 109.5 ?
    H2B C2 H2C . . 109.5 ?
    C14 C13 C12 . . 117.7(2) ?
    C14 C13 H13 . . 121.2 ?
    C12 C13 H13 . . 121.2 ?
    C9 C8 C7 . . 117.7(3) ?
    C9 C8 H8 . . 121.1 ?
    C7 C8 H8 . . 121.1 ?
    N8 C16 C15 . . 124.0(3) ?
    N8 C16 H16 . . 118.0 ?
    C15 C16 H16 . . 118.0 ?
    C8 C9 C10 . . 120.2(3) ?
    C8 C9 H9 . . 119.9 ?
    C10 C9 H9 . . 119.9 ?
    C13 C14 C15 . . 120.2(3) ?
    C13 C14 H14 . . 119.9 ?
    C15 C14 H14 . . 119.9 ?
    C3 C1 H1A . . 109.5 ?
    C3 C1 H1B . . 109.5 ?
    H1A C1 H1B . . 109.5 ?
    C3 C1 H1C . . 109.5 ?
    H1A C1 H1C . . 109.5 ?
    H1B C1 H1C . . 109.5 ?
    C16 C15 C14 . . 117.7(3) ?
    C16 C15 H15 . . 121.2 ?
    C14 C15 H15 . . 121.2 ?
    N7 C11 C10 . . 124.4(3) ?
    N7 C11 H11 . . 117.8 ?
    C10 C11 H11 . . 117.8 ?
    C11 C10 C9 . . 117.6(3) ?
    C11 C10 H10 . . 121.2 ?
    C9 C10 H10 . . 121.2 ?
loop_
    _geom_torsion_atom_site_label_1
    _geom_torsion_atom_site_label_2
    _geom_torsion_atom_site_label_3
    _geom_torsion_atom_site_label_4
    _geom_torsion_site_symmetry_1
    _geom_torsion_site_symmetry_2
    _geom_torsion_site_symmetry_3
    _geom_torsion_site_symmetry_4
    _geom_torsion
    _geom_torsion_publ_flag
    C3 N4 N5 C6 . . . . -32.6(3) ?
    C5 N4 N5 C6 . . . . 168.6(2) ?
    C6 N1 N2 C3 . . . . -31.4(3) ?
    C4 N1 N2 C3 . . . . 162.8(2) ?
    C16 N8 C12 C13 . . . . 1.6(4) ?
    C16 N8 C12 N6 . . . . -179.9(2) ?
    C5 N6 C12 N8 . . . . 162.7(2) ?
    C5 N6 C12 C13 . . . . -18.8(4) ?
    N1 N2 C3 N4 . . . . 2.8(3) ?
    N1 N2 C3 C1 . . . . 179.3(2) ?
    C5 N4 C3 N2 . . . . -173.6(2) ?
    N5 N4 C3 N2 . . . . 29.3(3) ?
    C5 N4 C3 C1 . . . . 10.0(4) ?
    N5 N4 C3 C1 . . . . -147.1(3) ?
    N4 N5 C6 N1 . . . . 4.2(3) ?
    N4 N5 C6 C2 . . . . -179.5(2) ?
    C4 N1 C6 N5 . . . . -167.2(2) ?
    N2 N1 C6 N5 . . . . 28.1(3) ?
    C4 N1 C6 C2 . . . . 16.6(4) ?
    N2 N1 C6 C2 . . . . -148.0(2) ?
    C7 N3 C4 O1 . . . . 13.6(5) ?
    C7 N3 C4 N1 . . . . -164.6(2) ?
    C6 N1 C4 O1 . . . . 17.6(4) ?
    N2 N1 C4 O1 . . . . -177.6(2) ?
    C6 N1 C4 N3 . . . . -164.0(2) ?
    N2 N1 C4 N3 . . . . 0.8(3) ?
    C12 N6 C5 O2 . . . . -0.8(4) ?
    C12 N6 C5 N4 . . . . -177.8(2) ?
    C3 N4 C5 O2 . . . . 25.5(4) ?
    N5 N4 C5 O2 . . . . -177.0(2) ?
    C3 N4 C5 N6 . . . . -157.3(2) ?
    N5 N4 C5 N6 . . . . 0.1(3) ?
    C11 N7 C7 C8 . . . . 0.7(5) ?
    C11 N7 C7 N3 . . . . -179.2(3) ?
    C4 N3 C7 N7 . . . . 169.7(3) ?
    C4 N3 C7 C8 . . . . -10.2(4) ?
    N8 C12 C13 C14 . . . . -1.9(4) ?
    N6 C12 C13 C14 . . . . 179.8(3) ?
    N7 C7 C8 C9 . . . . -0.8(4) ?
    N3 C7 C8 C9 . . . . 179.1(3) ?
    C12 N8 C16 C15 . . . . -0.1(4) ?
    C7 C8 C9 C10 . . . . 0.1(5) ?
    C12 C13 C14 C15 . . . . 0.7(4) ?
    N8 C16 C15 C14 . . . . -1.0(5) ?
    C13 C14 C15 C16 . . . . 0.7(5) ?
    C7 N7 C11 C10 . . . . 0.1(5) ?
    N7 C11 C10 C9 . . . . -0.7(6) ?
    C8 C9 C10 C11 . . . . 0.6(5) ?
loop_
    _geom_hbond_atom_site_label_D
    _geom_hbond_atom_site_label_H
    _geom_hbond_atom_site_label_A
    _geom_hbond_site_symmetry_A
    _geom_hbond_distance_DH
    _geom_hbond_distance_HA
    _geom_hbond_distance_DA
    _geom_hbond_angle_DHA
    C1 H1A O2 . 0.96 2.07 2.778(4) 129.7
    C2 H2A O1 . 0.96 2.09 2.777(4) 126.8
    C8 H8 O1 . 0.93 2.31 2.886(3) 119.7
    C16 H16 O1 2_655 0.93 2.39 3.229(3) 149.7
data_global
_journal_date_recd_electronic     2012-01-18
_journal_date_accepted     2012-02-07
_journal_name_full     'Acta Crystallographica, Section E'
_journal_year     2012
_journal_volume     68
_journal_issue      3
_journal_page_first     o702
_journal_page_last     o703
_journal_paper_category     QO
_journal_paper_doi     10.1107/S1600536812005405
_journal_coeditor_code     ZJ2056
_publ_contact_author_name     'Dr Guo-Wu Rao'
_publ_contact_author_address
;
College of Pharmaceutical Science
Zhejiang University of Technology
Hangzhou 310014
People's Republic of China
;
_publ_contact_author_email     rgw@zjut.edu.cn
_publ_section_title
;\
3,6-Dimethyl-<i>N</i>^1^,<i>N</i>^4^-bis(pyridin-2-yl)-1,2,4,5-tetrazine-1,4-\
dicarboxamide
;
loop_
    _publ_author_name
    _publ_author_address
    'Guo-Wu Rao'
;
College of Pharmaceutical Science
Zhejiang University of Technology
Hangzhou 310014
People's Republic of China
;
    'Yan-Mei Guo'
;
College of Pharmaceutical Science
Zhejiang University of Technology
Hangzhou 310014
People's Republic of China
;
    'Qun Shen'
;
Hangzhou Institute of Calibration and Testing for
Quality and Technical Supervision
Hangzhou 310019
People's Republic of China
;
