# Supplementary material for: 3,6-Dimethyl-N 1,N 4-bis­(pyridin-2-yl)-1,2,4,5-tetra­zine-1,4-dicarboxamide
Source: Acta Crystallogr Sect E Struct Rep Online. 2012 Feb 17;68(Pt 3):o702–3. doi: 10.1107/S1600536812005405 (PMC3295480; doi:10.1107/S1600536812005405)
Supplement: Supplementary file 2 [file e-68-0o702-Isup2.hkl]

#
# h,k,l, Fc-squared, Fo-squared, sigma(Fo-squared) and status flag
#
data_I
_shelx_title ' 111217d in P 21/c'
_shelx_refln_list_code          4
_shelx_F_calc_maximum      212.04
_exptl_crystal_F_000       736.00
_reflns_d_resolution_high  0.8400
 
loop_
 _symmetry_equiv_pos_as_xyz
 'x, y, z'
 '-x, y+1/2, -z+1/2'
 '-x, -y, -z'
 'x, -y-1/2, z-1/2'
 
_cell_length_a    11.7527
_cell_length_b    20.0812
_cell_length_c     7.2012
_cell_angle_alpha  90.000
_cell_angle_beta   96.273
_cell_angle_gamma  90.000
 
_shelx_F_squared_multiplier     1.000
 
loop_
 _refln_index_h
 _refln_index_k
 _refln_index_l
 _refln_F_squared_calc
 _refln_F_squared_meas
 _refln_F_squared_sigma
 _refln_observed_status
   1   0   0      213.91      189.68      5.77 o
   2   0   0    18720.35    14656.35    307.40 o
   3   0   0       50.21       42.83      1.62 o
   4   0   0     1733.51     1790.93     38.37 o
   5   0   0       92.37       86.23      3.00 o
   6   0   0      874.11     1100.49     24.50 o
   7   0   0      261.93      313.77      8.40 o
   8   0   0     3128.72     3309.20     70.96 o
   9   0   0       29.42       28.88      2.37 o
  10   0   0      863.71      856.01     20.70 o
  11   0   0      304.08      249.91     12.33 o
  12   0   0      270.92      272.68     13.82 o
  13   0   0        0.08        5.15      3.10 o
   1   1   0     7476.64     6712.93    141.37 o
   2   1   0     9320.01     8151.49    120.19 o
   3   1   0       62.50       56.90      1.35 o
   4   1   0      721.75      762.42     11.96 o
   5   1   0       19.74       25.10      1.48 o
   6   1   0       54.26       60.70      1.89 o
   7   1   0      616.00      687.84     11.47 o
   8   1   0       29.12       35.75      1.77 o
   9   1   0        4.99        3.32      0.90 o
  10   1   0      190.16      179.18     11.19 o
  11   1   0       11.98       13.10      2.62 o
  12   1   0        1.94        1.95      1.72 o
  13   1   0       78.18       84.50      5.49 o
   0   2   0      342.53      331.23      5.93 o
   1   2   0     2327.22     2442.27     48.62 o
   2   2   0        9.13       10.18      1.55 o
   3   2   0      273.98      192.63      5.78 o
   4   2   0       20.42       17.71      1.26 o
   5   2   0     1885.06     1964.68     29.86 o
   6   2   0        2.62        1.82      0.97 o
   7   2   0      718.27      833.34     13.64 o
   8   2   0       10.11        9.99      2.72 o
   9   2   0       58.80       50.31      2.11 o
  10   2   0       46.60       49.23      2.75 o
  11   2   0     1070.02     1023.95     20.39 o
  12   2   0       12.26       20.75      3.14 o
  13   2   0        4.80        2.50      2.22 o
   1   3   0     3904.55     3786.87     82.76 o
   2   3   0      621.67      605.51      9.42 o
   3   3   0       93.47       81.28      1.85 o
   4   3   0      333.94      352.64      6.00 o
   5   3   0      658.56      763.82     12.24 o
   6   3   0     1386.30     1530.27     23.69 o
   7   3   0       52.38       37.93      3.00 o
   8   3   0      223.03      231.80      5.62 o
   9   3   0       94.55       90.89      2.83 o
  10   3   0      102.73       97.30      7.57 o
  11   3   0       20.37       18.09      3.48 o
  12   3   0       62.11       53.67      4.38 o
  13   3   0       27.54       23.49      3.51 o
   0   4   0      695.95      609.29     11.05 o
   1   4   0       12.16        8.88      0.66 o
   2   4   0      125.73       83.48      1.62 o
   3   4   0       71.81       73.20      1.78 o
   4   4   0       89.70       78.12      1.99 o
   5   4   0       33.46       33.77      1.82 o
   6   4   0       70.00       76.60      3.16 o
   7   4   0       73.71       61.47      2.40 o
   8   4   0      155.24      169.54      3.95 o
   9   4   0       41.71       41.27      2.41 o
  10   4   0     1087.11      988.21     19.52 o
  11   4   0       20.40       20.20      2.23 o
  12   4   0        6.87        6.71      1.79 o
  13   4   0        0.52        0.17      2.66 o
   1   5   0      425.66      442.44      8.01 o
   2   5   0     1345.65     1370.97     20.74 o
   3   5   0     1336.54     1461.74     22.24 o
   4   5   0        4.86        6.52      0.70 o
   5   5   0      286.46      320.47      6.78 o
   6   5   0      275.83      289.52      5.51 o
   7   5   0        4.09        3.56      0.74 o
   8   5   0      328.61      322.63      6.33 o
   9   5   0       48.95       48.29      2.68 o
  10   5   0       25.20       19.44      2.02 o
  11   5   0       35.05       36.10      2.74 o
  12   5   0       67.04       61.52      6.10 o
  13   5   0        2.72        8.38      3.10 o
   0   6   0        0.01        1.93      0.50 o
   1   6   0     2469.15     2148.68     28.73 o
   2   6   0       72.73       60.10      1.41 o
   3   6   0     1513.86     1442.36     22.05 o
   4   6   0        3.33       11.04      1.74 o
   5   6   0     3563.98     4004.95     59.76 o
   6   6   0       24.75       28.62      2.53 o
   7   6   0      273.38      295.07      5.79 o
   8   6   0       55.10       54.03      2.54 o
   9   6   0      464.41      461.62     10.27 o
  10   6   0       19.14       25.12      3.22 o
  11   6   0       86.56       73.33      4.26 o
  12   6   0        0.50       -0.44      2.74 o
  13   6   0       72.79       75.73      7.71 o
   1   7   0       28.81       41.03      1.65 o
   2   7   0      625.76      697.94     11.17 o
   3   7   0     2206.97     2162.34     32.59 o
   4   7   0        4.53        0.60      1.37 o
   5   7   0      202.00      197.61      4.20 o
   6   7   0        3.31        1.88      0.74 o
   7   7   0      181.18      202.22      4.44 o
   8   7   0        7.92        3.57      1.42 o
   9   7   0      495.01      446.64     10.06 o
  10   7   0        1.37        1.91      2.83 o
  11   7   0       52.71       61.16      4.18 o
  12   7   0        0.65        2.74      1.74 o
  13   7   0       16.75       21.64      3.23 o
   0   8   0     6064.31     5907.81    121.39 o
   1   8   0       19.31       32.61      1.02 o
   2   8   0     5091.82     4995.33     66.12 o
   3   8   0       52.12       58.61      1.61 o
   4   8   0      660.97      750.04     12.26 o
   5   8   0        0.08        0.12      0.62 o
   6   8   0      258.11      266.80      6.13 o
   7   8   0       37.09       38.83      2.17 o
   8   8   0       61.26       62.87      3.48 o
   9   8   0      276.82      262.00     16.58 o
  10   8   0      284.26      283.84      9.11 o
  11   8   0       10.55        8.13      2.15 o
  12   8   0        2.67        0.80      1.73 o
  13   8   0        0.02        0.22      2.41 o
   1   9   0       53.14       64.03      1.79 o
   2   9   0      496.74      454.39      6.97 o
   3   9   0     2481.61     2563.55     38.69 o
   4   9   0      124.04      109.43      2.92 o
   5   9   0       15.18        7.75      0.95 o
   6   9   0       14.37       10.82      1.13 o
   7   9   0        5.77        7.60      1.78 o
   8   9   0       12.03        9.91      1.90 o
   9   9   0      252.03      242.21      8.06 o
  10   9   0        0.51        2.99      1.69 o
  11   9   0      100.25       85.86      4.70 o
  12   9   0        0.10        0.48      1.64 o
   0  10   0      183.71      155.66      3.95 o
   1  10   0     2331.87     2910.89     35.60 o
   2  10   0       48.96       30.45      1.19 o
   3  10   0        2.42       23.10      1.56 o
   4  10   0        0.57       10.57      6.24 o
   5  10   0       18.31       12.47      1.15 o
   6  10   0        9.19        8.21      1.25 o
   7  10   0       19.11       20.30      2.24 o
   8  10   0        0.00       -0.25      1.38 o
   9  10   0      599.81      559.90     14.99 o
  10  10   0        1.72        4.05      3.16 o
  11  10   0        1.71        4.45      2.03 o
  12  10   0       10.38       10.81      2.46 o
   1  11   0       17.99       15.03      0.88 o
   2  11   0       35.88       21.64      1.05 o
   3  11   0        3.22        4.60      1.07 o
   4  11   0        1.26        1.16      0.70 o
   5  11   0        1.21        1.57      0.91 o
   6  11   0       26.88       14.21      2.48 o
   7  11   0      151.24      150.15      4.77 o
   8  11   0      783.35      682.15     18.94 o
   9  11   0      119.89      107.38      5.05 o
  10  11   0        0.00        0.70      1.95 o
  11  11   0        5.95        8.25      2.54 o
  12  11   0       59.18       48.78      7.83 o
   0  12   0      804.53      890.77     16.69 o
   1  12   0        8.28       16.40      1.17 o
   2  12   0      201.25      249.30      4.14 o
   3  12   0       14.06       24.07      1.26 o
   4  12   0      129.73      109.46      4.69 o
   5  12   0        7.39       11.67      1.87 o
   6  12   0      315.64      313.10     13.84 o
   7  12   0        3.35        6.13      1.55 o
   8  12   0      339.02      306.08     11.43 o
   9  12   0       51.22       46.07      3.68 o
  10  12   0      258.03      214.87      7.99 o
  11  12   0        5.91        5.44      2.31 o
  12  12   0        0.12        0.93      1.93 o
   1  13   0      324.57      365.76      5.62 o
   2  13   0        7.41        6.57      0.75 o
   3  13   0       29.93       37.10      1.71 o
   4  13   0       30.13       33.42      1.86 o
   5  13   0       51.28       50.44      4.13 o
   6  13   0        2.49        3.57      1.24 o
   7  13   0        1.71        2.73      1.25 o
   8  13   0       46.57       42.44      4.33 o
   9  13   0        2.64        4.66      1.82 o
  10  13   0        6.34        7.58      2.23 o
  11  13   0        0.00        3.20      1.87 o
   0  14   0      157.30      131.53      3.90 o
   1  14   0      243.95      156.37      3.09 o
   2  14   0       58.52       41.15      1.80 o
   3  14   0      694.23      553.53      8.99 o
   4  14   0        0.00        0.13      0.81 o
   5  14   0     1501.36     1494.25     27.77 o
   6  14   0      134.69      124.97      4.89 o
   7  14   0      208.40      194.91      6.41 o
   8  14   0        4.11        4.18      1.87 o
   9  14   0      160.14      141.32      6.20 o
  10  14   0        4.93        8.57      2.22 o
  11  14   0        0.26       -1.45      1.85 o
   1  15   0      317.93      276.17      5.28 o
   2  15   0      327.08      337.33      7.65 o
   3  15   0      229.21      219.41      5.75 o
   4  15   0      119.39      138.79      3.91 o
   5  15   0        7.54        7.94      1.56 o
   6  15   0        4.81        1.52      1.33 o
   7  15   0       52.64       51.10      3.26 o
   8  15   0       50.42       40.98      3.82 o
   9  15   0        1.64       -0.38      1.53 o
  10  15   0        5.11        6.28      2.24 o
   0  16   0     2246.01     1911.89     42.65 o
   1  16   0        0.11        0.51      0.87 o
   2  16   0       97.11       88.84      3.18 o
   3  16   0       29.13       29.64      3.96 o
   4  16   0      110.25      109.59      3.55 o
   5  16   0       95.43      101.19      7.35 o
   6  16   0      110.54       83.75      5.21 o
   7  16   0       19.31       20.37      2.38 o
   8  16   0       29.37       28.18      4.76 o
   9  16   0        0.07        0.81      1.78 o
  10  16   0       20.63       32.38      3.87 o
   1  17   0      151.95      157.26      4.53 o
   2  17   0       33.23       37.06      2.03 o
   3  17   0       55.86       50.69      2.54 o
   4  17   0       21.25       18.47      2.09 o
   5  17   0       70.44       71.94      4.40 o
   6  17   0        0.11        4.30      1.58 o
   7  17   0      196.82      170.64      9.86 o
   8  17   0       10.47        8.78      1.97 o
   9  17   0       39.48       46.28      4.21 o
   0  18   0      240.60      214.61      8.04 o
   1  18   0      107.08      121.64      4.45 o
   2  18   0       22.66       28.55      2.34 o
   3  18   0       63.74       52.88      2.67 o
   4  18   0        0.01        0.66      1.90 o
   5  18   0      409.94      372.58      9.30 o
   6  18   0       54.04       48.54      3.28 o
   7  18   0       45.12       45.14      3.76 o
   8  18   0        9.12        5.02      1.86 o
   9  18   0        3.32        4.36      2.93 o
   1  19   0      243.98      241.72      6.15 o
   2  19   0       12.20       12.40      2.07 o
   3  19   0        5.98       11.26      2.46 o
   4  19   0       96.37       97.17      4.13 o
   5  19   0       48.87       40.29      3.20 o
   6  19   0        3.74        3.06      1.63 o
   7  19   0       16.26       16.96      2.40 o
   8  19   0       10.62       15.55      2.46 o
   0  20   0       90.63       78.88      4.93 o
   1  20   0        4.92        5.70      2.59 o
   2  20   0       14.26       11.61      3.08 o
   3  20   0       32.50       35.61      3.81 o
   4  20   0       26.24       22.93      4.85 o
   5  20   0        0.32        1.64      1.53 o
   6  20   0       58.05       58.24      6.79 o
   7  20   0       22.69       24.57      2.85 o
   1  21   0       11.29       12.24      3.70 o
   2  21   0        0.16        1.29      2.05 o
   3  21   0       62.19       69.20      5.86 o
   4  21   0        0.55        3.44      2.23 o
   5  21   0        0.00        2.11      2.22 o
   6  21   0        0.13        1.15      2.12 o
   0  22   0        1.07       -2.46      3.03 o
   1  22   0       35.09       40.33      5.72 o
   2  22   0       13.14       25.12     10.13 o
   3  22   0        1.16        1.27      2.28 o
   4  22   0        0.01        1.68      2.29 o
   5  22   0       11.00       18.48      3.37 o
   1  23   0       14.68       16.53      4.81 o
   2  23   0        0.05        3.05      2.93 o
   3  23   0       19.14       23.77      3.57 o
 -13   1   1       28.79       29.01      3.85 o
 -12   1   1       13.07       18.40      4.44 o
 -11   1   1       10.42       12.38      2.63 o
 -10   1   1       56.30       55.04      4.09 o
  -9   1   1      225.14      178.96      5.08 o
  -8   1   1      176.49      165.80      3.83 o
  -7   1   1      643.33      724.19     12.06 o
  -6   1   1       49.28       40.36      1.52 o
  -5   1   1      197.16      231.21      4.35 o
  -4   1   1      456.35      468.62      6.87 o
  -3   1   1       12.97       12.39      0.58 o
  -2   1   1     1709.35     1582.12     21.02 o
  -1   1   1     4816.48     4918.39     64.70 o
   0   1   1      455.53      480.72     11.10 o
   1   1   1     4782.32     4867.04    102.18 o
   2   1   1    10745.34    10664.28    181.49 o
   3   1   1       99.80      121.16      2.84 o
   4   1   1      607.85      673.23     10.86 o
   5   1   1        3.01        4.30      0.65 o
   6   1   1     2736.82     3097.12     46.81 o
   7   1   1      268.24      249.26      5.10 o
   8   1   1       82.71       71.12      2.66 o
   9   1   1       31.87       26.33      1.74 o
  10   1   1      134.76      143.44      3.95 o
  11   1   1        1.05        0.68      1.10 o
  12   1   1        6.98        5.08      5.99 o
  13   1   1       54.47       56.93      4.60 o
 -13   2   1        0.05        0.39      2.05 o
 -12   2   1       50.91       68.77      5.14 o
 -11   2   1       29.39       34.98      3.77 o
 -10   2   1      301.36      300.58      9.07 o
  -9   2   1       48.19       43.93      2.50 o
  -8   2   1      133.45      122.84      3.44 o
  -7   2   1        5.44        6.56      1.25 o
  -6   2   1     2831.89     3127.68     47.14 o
  -5   2   1      302.90      335.39      5.29 o
  -4   2   1      146.88      191.69      3.23 o
  -3   2   1      272.31      282.54      4.33 o
  -2   2   1     8185.86     8028.44    145.73 o
  -1   2   1     4306.62     4414.90     65.12 o
   0   2   1     1308.19     1311.90     23.30 o
   1   2   1     4689.03     4878.88     83.57 o
   2   2   1        0.72        1.64      0.38 o
   3   2   1      356.26      359.93      6.94 o
   4   2   1     2795.19     3060.26     52.92 o
   5   2   1       65.16       63.73      2.45 o
   6   2   1     1185.65     1239.75     25.63 o
   7   2   1      499.42      558.43      9.74 o
   8   2   1      189.09      160.33      6.63 o
   9   2   1       13.80       14.70      1.43 o
  10   2   1      104.48      126.85      8.22 o
  11   2   1        8.80        9.37      3.22 o
  12   2   1        1.22        1.89      1.58 o
  13   2   1        1.88        1.25      2.79 o
 -13   3   1       26.57       26.90      3.78 o
 -12   3   1       21.86       25.45      3.52 o
 -11   3   1      316.64      267.44      9.59 o
 -10   3   1       60.45       55.67      3.07 o
  -9   3   1      209.69      189.27      5.36 o
  -8   3   1      248.32      220.57      5.74 o
  -7   3   1       86.14       81.88      2.30 o
  -6   3   1     1364.71     1508.13     23.39 o
  -5   3   1     3390.87     3644.82     54.08 o
  -4   3   1        2.68        3.33      0.37 o
  -3   3   1       88.24       76.02      1.91 o
  -2   3   1     4661.44     4495.64     78.52 o
  -1   3   1     2280.22     2159.81     28.83 o
   0   3   1       72.08       74.51      1.64 o
   1   3   1      153.15      192.23      7.04 o
   2   3   1       42.63       42.29      3.74 o
   3   3   1      745.28      762.63     13.82 o
   4   3   1       92.79      125.91      4.80 o
   5   3   1       23.87       29.84      1.48 o
   6   3   1       76.08       90.96      2.51 o
   7   3   1      135.96      152.21      3.64 o
   8   3   1        3.16        1.46      1.36 o
   9   3   1      179.43      158.57      4.07 o
  10   3   1       88.52       72.76      4.87 o
  11   3   1        6.11        9.67      2.26 o
  12   3   1       13.71       14.96      2.49 o
  13   3   1        0.06        0.07      2.63 o
 -13   4   1        0.80        0.79      1.95 o
 -12   4   1        2.93        2.46      3.08 o
 -11   4   1       22.70       26.12      2.41 o
 -10   4   1        0.94        1.38      1.13 o
  -9   4   1       12.68        8.44      1.46 o
  -8   4   1       14.45       12.67      1.53 o
  -7   4   1      358.91      389.26      7.08 o
  -6   4   1      127.70      134.06      3.40 o
  -5   4   1     2591.45     2744.41     36.88 o
  -4   4   1       14.17       30.42      1.30 o
  -3   4   1      932.41      939.89     17.15 o
  -2   4   1      246.80      243.64      3.84 o
  -1   4   1     1233.39     1266.23     15.60 o
   0   4   1      367.80      346.95      5.11 o
   1   4   1     2108.69     2053.64     35.85 o
   2   4   1      444.16      496.09     13.09 o
   3   4   1     1470.57     1580.33     27.70 o
   4   4   1      290.90      317.21      6.44 o
   5   4   1      943.51     1048.22     19.08 o
   6   4   1      303.33      301.57      6.56 o
   7   4   1      104.58       92.12      2.68 o
   8   4   1       14.19       18.31      1.46 o
   9   4   1      491.54      491.77      9.95 o
  10   4   1       42.81       45.45      7.80 o
  11   4   1      107.44      107.65      5.14 o
  12   4   1        0.28       -1.06      1.63 o
  13   4   1        3.62        3.74      3.50 o
 -13   5   1        2.60        1.28      2.96 o
 -12   5   1       21.47       22.43      3.29 o
 -11   5   1        6.27        7.96      2.60 o
 -10   5   1       28.36       25.20      2.28 o
  -9   5   1      198.08      178.08      5.27 o
  -8   5   1      295.61      290.91     14.70 o
  -7   5   1      244.83      250.76      6.16 o
  -6   5   1      295.97      299.06      5.02 o
  -5   5   1      110.76      111.74      2.32 o
  -4   5   1       19.55       20.00      1.19 o
  -3   5   1     1928.25     2102.05     31.81 o
  -2   5   1     1321.40     1364.30     18.61 o
  -1   5   1       44.56       46.37      1.12 o
   0   5   1     3778.15     3510.95     46.51 o
   1   5   1      196.37      177.27      3.75 o
   2   5   1        0.45        0.36      0.54 o
   3   5   1       21.28       21.77      1.03 o
   4   5   1      111.11      100.10      2.65 o
   5   5   1     1569.45     1798.67     31.84 o
   6   5   1        0.01        1.06      0.82 o
   7   5   1        0.96        1.54      0.81 o
   8   5   1        4.10        5.57      1.03 o
   9   5   1      129.88      128.98      6.12 o
  10   5   1       60.75       53.07      3.65 o
  11   5   1       12.83       15.10      2.52 o
  12   5   1       53.21       45.30      4.50 o
  13   5   1        3.76        1.84      2.06 o
 -13   6   1        0.99        1.45      2.59 o
 -12   6   1        7.08       11.67      2.16 o
 -11   6   1        1.28        2.41      1.90 o
 -10   6   1       89.18       79.19      3.57 o
  -9   6   1        6.67        7.53      1.46 o
  -8   6   1     1217.86     1192.35     22.71 o
  -7   6   1       17.62       21.40      1.72 o
  -6   6   1      114.46      140.27      2.85 o
  -5   6   1      151.44      154.43      3.14 o
  -4   6   1      324.68      375.47      6.81 o
  -3   6   1        0.40        0.74      0.42 o
  -2   6   1      671.52      795.68     10.19 o
  -1   6   1      296.93      316.32      4.44 o
   0   6   1       24.82       31.64      0.89 o
   1   6   1      100.09       71.59      1.87 o
   2   6   1       30.33       68.16      2.13 o
   3   6   1      882.02      860.30     21.31 o
   4   6   1       74.02      122.98      3.11 o
   5   6   1        1.14        1.31      0.68 o
   6   6   1      216.72      203.71      4.94 o
   7   6   1       84.71       88.59      3.02 o
   8   6   1      215.14      212.08      4.86 o
   9   6   1      455.07      414.23     11.53 o
  10   6   1      155.32      131.48      8.93 o
  11   6   1        7.48        7.73      2.07 o
  12   6   1        2.61        0.95      1.58 o
  13   6   1       11.83       16.08      2.78 o
 -13   7   1        6.03        4.17      3.06 o
 -12   7   1        2.48        3.52      1.82 o
 -11   7   1       57.71       53.19      3.95 o
 -10   7   1       60.80       59.41      4.35 o
  -9   7   1      508.33      421.14     16.71 o
  -8   7   1      207.77      204.07      5.65 o
  -7   7   1      110.96      130.68      3.57 o
  -6   7   1        1.87        0.68      1.10 o
  -5   7   1        4.70        4.56      0.83 o
  -4   7   1        7.19        4.82      3.08 o
  -3   7   1     2786.96     2803.37     45.04 o
  -2   7   1      609.58      619.00      8.18 o
  -1   7   1      135.83      114.89      2.04 o
   0   7   1      151.41      117.43      2.21 o
   1   7   1       10.07        5.98      0.43 o
   2   7   1     1632.70     1711.25     26.13 o
   3   7   1      143.80      159.04      7.55 o
   4   7   1      218.49      279.12      5.91 o
   5   7   1      470.28      516.03     12.54 o
   6   7   1       22.95       16.19      1.38 o
   7   7   1        3.36        4.86      1.09 o
   8   7   1     1117.82     1161.61     24.06 o
   9   7   1       11.07       12.13      2.84 o
  10   7   1      151.61      135.64      5.68 o
  11   7   1        3.79        2.10      1.71 o
  12   7   1        0.11       -0.51      1.80 o
  13   7   1       57.71       57.68      4.57 o
 -13   8   1       41.51       45.59      6.57 o
 -12   8   1        9.82        7.72      4.28 o
 -11   8   1       40.90       43.28      3.71 o
 -10   8   1        5.78        8.56      2.12 o
  -9   8   1       96.27       87.87      4.95 o
  -8   8   1       43.80       42.97      2.29 o
  -7   8   1        0.82        1.86      0.79 o
  -6   8   1       31.84       26.58      1.65 o
  -5   8   1       54.61       62.28      2.17 o
  -4   8   1       16.65       22.67      3.63 o
  -3   8   1      253.68      322.24      5.30 o
  -2   8   1       94.59      102.60      2.18 o
  -1   8   1       18.31        6.16      0.54 o
   0   8   1       61.73       73.46      3.07 o
   1   8   1      336.63      282.10      6.41 o
   2   8   1        3.70        3.29      0.66 o
   3   8   1        0.01        1.26      1.35 o
   4   8   1        0.65        3.50      1.08 o
   5   8   1       15.26       14.85      1.62 o
   6   8   1       78.32       63.69      3.32 o
   7   8   1       65.73       61.77      3.30 o
   8   8   1        6.40       11.85      3.62 o
   9   8   1        3.95        2.70      1.53 o
  10   8   1       15.42       12.61      2.39 o
  11   8   1        6.98        8.86      3.06 o
  12   8   1        1.07        1.12      2.02 o
 -12   9   1        0.07        2.15      1.77 o
 -11   9   1       32.40       33.14      3.48 o
 -10   9   1        6.23        8.32      1.98 o
  -9   9   1      916.20      805.75     20.23 o
  -8   9   1       16.24       15.28      2.20 o
  -7   9   1       77.75       84.91      2.86 o
  -6   9   1      119.26      111.60      3.20 o
  -5   9   1       10.18        8.56      1.01 o
  -4   9   1       57.05       72.45      1.93 o
  -3   9   1     2303.01     2380.48     32.33 o
  -2   9   1      256.61      246.55      3.90 o
  -1   9   1      692.79      828.17     10.84 o
   0   9   1     1307.42     1641.84     20.52 o
   1   9   1     1139.15     1165.61     16.23 o
   2   9   1     5478.50     5329.44     79.00 o
   3   9   1     2479.96     2739.79     48.37 o
   4   9   1       33.25       56.37      2.34 o
   5   9   1       75.41       76.92      6.25 o
   6   9   1       36.55       24.61      2.18 o
   7   9   1        3.12        5.81      1.53 o
   8   9   1     1156.12     1078.63     25.52 o
   9   9   1      178.44      158.79     10.37 o
  10   9   1      520.24      451.76     12.95 o
  11   9   1      110.60       98.57      5.10 o
  12   9   1       23.41       22.89      3.25 o
 -12  10   1       49.72       44.01      4.18 o
 -11  10   1        6.80        5.73      1.98 o
 -10  10   1      665.38      595.91     18.47 o
  -9  10   1        0.22        2.33      1.67 o
  -8  10   1     1160.23     1063.88     20.82 o
  -7  10   1       14.09       17.51      1.58 o
  -6  10   1       70.66       47.27      2.12 o
  -5  10   1       39.42       39.11      2.77 o
  -4  10   1      230.80      266.29      5.70 o
  -3  10   1      155.55      155.58      6.21 o
  -2  10   1     3694.17     4150.86     50.39 o
  -1  10   1       36.56       34.69      1.24 o
   0  10   1     2767.93     2963.63     36.28 o
   1  10   1      218.00      258.09      4.07 o
   2  10   1      943.15     1320.64     22.31 o
   3  10   1      621.75      633.83     10.85 o
   4  10   1      233.78      186.82      9.14 o
   5  10   1       30.42       34.82      2.48 o
   6  10   1       18.24       28.50      2.46 o
   7  10   1       20.97       19.54      6.68 o
   8  10   1      348.89      323.03      9.72 o
   9  10   1      652.86      576.90     31.82 o
  10  10   1      183.91      171.01      6.79 o
  11  10   1       48.29       46.96      4.07 o
  12  10   1        1.26        2.96      2.01 o
 -12  11   1        0.16        1.85      5.35 o
 -11  11   1        7.21        6.94      2.25 o
 -10  11   1       54.29       51.38      4.06 o
  -9  11   1       60.02       61.99      4.18 o
  -8  11   1      730.75      619.05     13.38 o
  -7  11   1       31.27       31.56      2.38 o
  -6  11   1        0.06        1.21      0.90 o
  -5  11   1       54.08       52.09      2.61 o
  -4  11   1        6.65       10.78      0.97 o
  -3  11   1      201.53      136.54      2.72 o
  -2  11   1      865.96      771.67     10.40 o
  -1  11   1        4.65        4.20      0.60 o
   0  11   1      181.79      218.84      3.67 o
   1  11   1        0.13        5.14      0.60 o
   2  11   1       95.08      116.84      3.08 o
   3  11   1       33.55       60.53      2.36 o
   4  11   1       14.76       15.17      2.16 o
   5  11   1       82.46       83.79      3.14 o
   6  11   1        5.42        8.35      2.47 o
   7  11   1      380.44      366.98     10.48 o
   8  11   1       40.24       37.89      4.14 o
   9  11   1       21.27       26.84      3.04 o
  10  11   1       63.55       60.07      4.29 o
  11  11   1        1.41        2.72      4.44 o
  12  11   1       20.89       21.64      3.27 o
 -12  12   1        1.92        2.63      2.03 o
 -11  12   1        1.26        0.16      1.72 o
 -10  12   1       15.92       18.42      2.79 o
  -9  12   1       53.88       52.01      3.53 o
  -8  12   1       29.26       28.22      2.58 o
  -7  12   1      349.26      337.09      8.34 o
  -6  12   1        2.87        8.55      1.80 o
  -5  12   1      268.20      211.46      4.90 o
  -4  12   1       88.46       72.72      2.28 o
  -3  12   1      209.59      309.30      6.69 o
  -2  12   1      153.32      141.57      2.81 o
  -1  12   1       11.09        2.65      0.94 o
   0  12   1       30.19       36.07      1.33 o
   1  12   1       88.93      131.78      2.61 o
   2  12   1        5.61        3.18      0.76 o
   3  12   1       20.48       37.68      1.90 o
   4  12   1       48.16       37.94      3.32 o
   5  12   1      714.11      643.11     13.16 o
   6  12   1        9.13       14.04      2.09 o
   7  12   1      348.56      308.32      9.31 o
   8  12   1       12.14       12.76      2.25 o
   9  12   1       96.62       78.36      4.40 o
  10  12   1        0.04        0.12      1.75 o
  11  12   1        3.05        3.72      2.09 o
 -11  13   1       35.32       39.32      4.05 o
 -10  13   1        8.98        5.29      2.03 o
  -9  13   1       74.99       78.67      4.04 o
  -8  13   1       56.40       56.79      3.38 o
  -7  13   1       24.15       24.99      2.99 o
  -6  13   1      532.88      469.30     10.58 o
  -5  13   1       22.11       26.38      2.16 o
  -4  13   1        9.65       19.83      1.43 o
  -3  13   1      152.79      156.88      3.71 o
  -2  13   1       21.50       12.50      0.97 o
  -1  13   1       31.86       39.02      1.46 o
   0  13   1        3.49        1.41      0.58 o
   1  13   1       14.15       14.05      1.18 o
   2  13   1       28.27       15.87      1.29 o
   3  13   1      108.03       79.64      2.68 o
   4  13   1       32.58       22.22      2.64 o
   5  13   1       79.58       61.70      2.86 o
   6  13   1      131.77      113.74      4.88 o
   7  13   1        4.24        5.79      1.74 o
   8  13   1       14.68       12.89      2.34 o
   9  13   1       40.43       44.94      3.81 o
  10  13   1       29.56       27.31      3.35 o
  11  13   1        1.73        0.61      2.12 o
 -11  14   1        0.15        0.50      2.15 o
 -10  14   1        0.79        4.81      2.01 o
  -9  14   1        0.07        0.36      1.32 o
  -8  14   1        1.59        1.97      1.38 o
  -7  14   1       37.52       38.22      2.85 o
  -6  14   1      145.61      133.15      4.63 o
  -5  14   1        0.05        1.79      1.20 o
  -4  14   1       86.98       90.30      3.80 o
  -3  14   1       44.52       47.63      2.01 o
  -2  14   1      104.73      115.99      2.64 o
  -1  14   1       27.65       34.37      1.46 o
   0  14   1       11.70        8.77      1.07 o
   1  14   1      162.22      165.27      3.77 o
   2  14   1        9.70        9.49      1.18 o
   3  14   1       98.14      101.28      3.14 o
   4  14   1      251.38      199.53      5.54 o
   5  14   1        0.19        0.72      1.16 o
   6  14   1      176.32      187.15      8.27 o
   7  14   1        8.67        9.29      2.19 o
   8  14   1       15.31       14.43      2.39 o
   9  14   1       11.33        9.16      2.27 o
  10  14   1        0.01       -0.66      1.74 o
 -10  15   1       24.42       23.79      3.45 o
  -9  15   1       11.01       17.22      2.33 o
  -8  15   1        0.00        0.66      1.29 o
  -7  15   1       36.99       37.07      2.98 o
  -6  15   1        2.99        4.01      1.44 o
  -5  15   1      254.91      229.47      9.47 o
  -4  15   1       50.26       39.87      2.64 o
  -3  15   1      722.24      716.22     16.58 o
  -2  15   1      134.52      160.66      3.33 o
  -1  15   1      208.23      229.52      4.71 o
   0  15   1        2.30        4.22      0.99 o
   1  15   1       71.79       53.90      2.28 o
   2  15   1      112.11      116.02      4.68 o
   3  15   1       13.62       28.29      3.16 o
   4  15   1       39.52       38.69      3.12 o
   5  15   1      602.24      525.31     12.59 o
   6  15   1      231.06      213.28      6.20 o
   7  15   1       88.25       82.91      4.41 o
   8  15   1       11.52       13.83      4.29 o
   9  15   1        2.59        3.16      1.94 o
  10  15   1        3.58        8.20      4.98 o
 -10  16   1        0.05        2.89      2.68 o
  -9  16   1       18.85       24.38      2.74 o
  -8  16   1        0.24        0.93      1.45 o
  -7  16   1      333.28      305.05      8.24 o
  -6  16   1      260.35      222.45      6.60 o
  -5  16   1     1075.52      935.53     18.85 o
  -4  16   1        1.53        6.61      1.47 o
  -3  16   1      292.36      291.29      7.42 o
  -2  16   1        6.15        8.82      1.73 o
  -1  16   1        0.14        3.54      1.02 o
   0  16   1       10.07       12.11      1.41 o
   1  16   1       87.96       76.67      2.71 o
   2  16   1       46.45       41.28      3.21 o
   3  16   1      617.16      603.85     10.07 o
   4  16   1        5.98        4.10      1.16 o
   5  16   1      454.23      406.69     17.69 o
   6  16   1       30.41       33.39      3.24 o
   7  16   1        3.39        5.70      2.00 o
   8  16   1       12.95        9.08      2.32 o
   9  16   1       84.95       93.76      5.16 o
  10  16   1        2.76        4.75      2.28 o
  -9  17   1       32.83       44.53      3.63 o
  -8  17   1        3.62        5.80      1.93 o
  -7  17   1       34.04       29.37      2.83 o
  -6  17   1       12.22       19.07      2.34 o
  -5  17   1        7.80       13.74      2.07 o
  -4  17   1       17.51       17.86      2.16 o
  -3  17   1       81.42       81.98      5.04 o
  -2  17   1      264.52      250.10     18.79 o
  -1  17   1      699.72      648.41     24.05 o
   0  17   1      557.41      482.16      9.52 o
   1  17   1      484.24      466.61      8.29 o
   2  17   1        2.45        2.21      2.09 o
   3  17   1       16.03       17.31      1.70 o
   4  17   1       28.52       26.88      2.14 o
   5  17   1      108.90       87.87      3.81 o
   6  17   1      251.30      208.49      6.37 o
   7  17   1      101.90       85.79      4.81 o
   8  17   1        1.38        1.64      1.78 o
   9  17   1        0.06        1.80      1.95 o
  -9  18   1       11.95       10.28      2.24 o
  -8  18   1       25.12       25.97      3.80 o
  -7  18   1        0.61        2.69      1.66 o
  -6  18   1      137.76      119.57      4.81 o
  -5  18   1       11.36       14.37      2.18 o
  -4  18   1        0.42        1.98      2.61 o
  -3  18   1        0.73        1.87      1.92 o
  -2  18   1      204.28      173.44      7.29 o
  -1  18   1      149.06      145.60      6.61 o
   0  18   1     1435.69     1280.14     21.42 o
   1  18   1      448.55      402.60     10.29 o
   2  18   1      511.92      476.75     13.53 o
   3  18   1        5.21        5.24      1.34 o
   4  18   1       81.70       97.85      4.85 o
   5  18   1       67.28       60.81      4.01 o
   6  18   1        0.00        2.08      1.53 o
   7  18   1       40.58       35.79      3.63 o
   8  18   1        0.09        0.13      1.99 o
  -8  19   1        0.06        1.30      1.81 o
  -7  19   1        6.37       11.61      2.11 o
  -6  19   1       50.65       45.20      3.29 o
  -5  19   1       55.53       61.00      6.87 o
  -4  19   1        0.70        2.78      2.23 o
  -3  19   1        1.24        1.37      2.49 o
  -2  19   1       20.60       25.09      3.41 o
  -1  19   1      121.02      120.51      6.19 o
   0  19   1       64.31       72.14      3.95 o
   1  19   1        2.24        7.18      1.54 o
   2  19   1      269.15      247.24      6.16 o
   3  19   1        2.71        4.35      1.40 o
   4  19   1       38.17       41.23      2.65 o
   5  19   1        1.59        2.87      1.59 o
   6  19   1        4.07        2.88      1.69 o
   7  19   1        0.58        0.96      2.08 o
   8  19   1        3.68        4.51      2.36 o
  -7  20   1        6.86       11.62      2.26 o
  -6  20   1       19.22       23.55      3.91 o
  -5  20   1        0.15        0.27      2.64 o
  -4  20   1        5.91        3.56      3.57 o
  -3  20   1       22.70       17.13      3.14 o
  -2  20   1        1.95        3.80      2.14 o
  -1  20   1       19.06       18.56      3.28 o
   0  20   1       57.09       56.91      3.83 o
   1  20   1       18.70       17.47      2.54 o
   2  20   1        2.16        2.06      3.98 o
   3  20   1        0.11        0.58      1.21 o
   4  20   1        4.95        4.38      1.66 o
   5  20   1        1.26        0.81      1.46 o
   6  20   1        5.41        2.90      1.77 o
   7  20   1        5.74        9.30      2.64 o
  -6  21   1        8.85       18.29      3.49 o
  -5  21   1        7.96       12.11      2.91 o
  -4  21   1        8.51        6.10      2.50 o
  -3  21   1        0.19       -0.25      2.03 o
  -2  21   1        5.35        8.34      2.64 o
  -1  21   1        0.66        4.27      2.21 o
   0  21   1      164.11      156.22      7.41 o
   1  21   1        8.75       11.13      2.88 o
   2  21   1       10.36       12.82      2.80 o
   3  21   1        0.03        4.03      2.24 o
   4  21   1       11.45       11.09      2.76 o
   5  21   1       24.75       24.97      2.74 o
   6  21   1       12.86       16.47      2.56 o
  -5  22   1        2.14        2.41      5.23 o
  -4  22   1        0.01        4.23      3.18 o
  -3  22   1        0.55        4.38      2.47 o
  -2  22   1        1.57        2.53      2.56 o
  -1  22   1        6.40        7.86      3.23 o
   0  22   1       25.04       21.75      3.62 o
   1  22   1        6.59        5.69      2.06 o
   2  22   1       11.21       10.65      2.85 o
   3  22   1        8.37       15.38      4.34 o
   4  22   1        8.71        7.70      3.62 o
   5  22   1        2.52        3.54      2.37 o
  -3  23   1       51.27       61.68      5.48 o
  -2  23   1       45.60       55.18      5.37 o
  -1  23   1        2.18        2.99      3.53 o
   0  23   1        0.56        6.32      2.75 o
   1  23   1        5.66        4.75      3.67 o
   2  23   1       12.18       13.03      4.04 o
   3  23   1        0.29       -0.67      3.43 o
 -13   0   2        0.19       -0.91      2.96 o
 -12   0   2      302.34      275.23     15.06 o
 -11   0   2       68.09       74.32      7.68 o
 -10   0   2      147.53      157.80      9.90 o
  -9   0   2        1.19        0.94      2.05 o
  -8   0   2      417.83      449.50     11.84 o
  -7   0   2      623.56      673.98     16.38 o
  -6   0   2      473.22      477.01     11.98 o
  -5   0   2      214.86      245.81      5.44 o
  -4   0   2      466.36      497.54     11.40 o
  -3   0   2      421.17      378.86      7.52 o
  -2   0   2     9910.02     9885.58    167.03 o
  -1   0   2     6717.65     6901.50    205.66 o
   0   0   2    17471.75    18441.76    544.85 o
   1   0   2    41146.81    45235.16   1343.29 o
   2   0   2       37.00       24.15      2.46 o
   3   0   2     1353.58     1460.82     44.96 o
   4   0   2     1004.91     1027.96     32.26 o
   5   0   2     1786.46     2069.76     45.22 o
   6   0   2      371.84      397.88     10.52 o
   7   0   2      442.71      478.14     12.48 o
   8   0   2      289.74      302.30      8.93 o
   9   0   2      396.17      404.30     11.36 o
  10   0   2      422.59      402.06     11.56 o
  11   0   2      485.69      421.32     12.27 o
  12   0   2        0.64        3.97      2.04 o
 -13   1   2        1.52        5.48      2.53 o
 -12   1   2      215.99      214.53      9.14 o
 -11   1   2        0.33        5.52      2.27 o
 -10   1   2      860.28      829.53     21.93 o
  -9   1   2       24.47       25.25      2.97 o
  -8   1   2       97.39       99.14      3.54 o
  -7   1   2      103.83      103.76      2.84 o
  -6   1   2     1218.59     1369.79     19.24 o
  -5   1   2      315.23      313.09      5.21 o
  -4   1   2      413.40      404.08      5.66 o
  -3   1   2       78.91       77.08      1.59 o
  -2   1   2     1909.19     1986.54     29.71 o
  -1   1   2     7912.11     8230.61    173.05 o
   0   1   2    44961.60    46636.59    979.16 o
   1   1   2     1982.71     2179.59     46.96 o
   2   1   2     8556.86     9683.23    202.80 o
   3   1   2     1842.07     1899.53     33.61 o
   4   1   2       73.71       44.51      2.36 o
   5   1   2      193.81      242.01      4.96 o
   6   1   2        1.90        2.49      0.81 o
   7   1   2       16.46       16.76      1.42 o
   8   1   2      393.46      437.56      8.35 o
   9   1   2      188.37      188.64      5.81 o
  10   1   2      268.49      243.88      5.75 o
  11   1   2       13.71       15.84      1.84 o
  12   1   2       16.48       21.28      3.01 o
  13   1   2        3.09       -0.40      2.76 o
 -13   2   2       20.71       27.34      4.13 o
 -12   2   2       14.82       15.10      3.05 o
 -11   2   2      256.74      233.89      9.23 o
 -10   2   2      317.51      326.19     12.01 o
  -9   2   2      204.68      206.76      5.90 o
  -8   2   2      207.34      197.22      5.50 o
  -7   2   2      390.57      471.81      8.50 o
  -6   2   2        1.51       10.20      2.16 o
  -5   2   2      400.18      394.53      7.30 o
  -4   2   2       58.06       55.52      1.54 o
  -3   2   2      458.65      424.73      6.46 o
  -2   2   2     2213.17     2225.01     29.89 o
  -1   2   2     9348.95     9477.88    162.21 o
   0   2   2     7843.36     8094.02    170.23 o
   1   2   2     1545.76     1838.32     39.83 o
   2   2   2      723.00      732.65     13.78 o
   3   2   2      775.81      667.29     12.66 o
   4   2   2      310.44      329.15      6.96 o
   5   2   2      386.32      505.08     10.12 o
   6   2   2        0.92        0.16      1.34 o
   7   2   2      257.49      224.88      4.96 o
   8   2   2        1.77        2.55      0.99 o
   9   2   2        0.06        1.06      0.94 o
  10   2   2       48.68       43.59      2.43 o
  11   2   2       86.58       90.71      3.92 o
  12   2   2       28.35       37.50      4.46 o
  13   2   2        4.44        7.27      3.57 o
 -13   3   2       16.39       18.26      3.48 o
 -12   3   2       50.78       50.61      4.80 o
 -11   3   2      296.54      271.38     10.12 o
 -10   3   2      118.52      135.25     13.14 o
  -9   3   2      295.16      264.41      7.06 o
  -8   3   2      125.55      105.31      3.77 o
  -7   3   2        2.04        3.52      0.88 o
  -6   3   2        2.71        4.32      0.66 o
  -5   3   2     2378.27     2392.73     32.51 o
  -4   3   2        0.66       -0.33      0.47 o
  -3   3   2      751.68      790.33     12.93 o
  -2   3   2        0.08        2.56      0.84 o
  -1   3   2      888.23      743.00     14.15 o
   0   3   2    13212.38    13946.36    280.61 o
   1   3   2     1020.02     1182.14     21.35 o
   2   3   2       20.03       29.26      1.83 o
   3   3   2      954.59     1091.27     19.86 o
   4   3   2        1.72        6.43      0.93 o
   5   3   2      216.23      183.20      6.04 o
   6   3   2      158.19      148.82      4.03 o
   7   3   2      603.86      659.69     11.54 o
   8   3   2       25.81       31.52      1.90 o
   9   3   2        5.31        5.26      1.19 o
  10   3   2      274.43      232.56      6.56 o
  11   3   2      115.43      120.48      4.57 o
  12   3   2       28.27       29.09      3.37 o
  13   3   2        6.58        6.94      2.42 o
 -13   4   2        2.24        4.59      2.51 o
 -12   4   2       12.05       11.54      3.42 o
 -11   4   2       52.09       52.21      8.70 o
 -10   4   2      597.93      544.33     12.38 o
  -9   4   2        8.02        7.49      1.48 o
  -8   4   2      332.32      326.91      7.97 o
  -7   4   2        0.26        0.45      0.69 o
  -6   4   2      341.59      365.39      7.09 o
  -5   4   2        2.89        5.50      0.90 o
  -4   4   2      584.70      621.46     10.68 o
  -3   4   2       70.16       71.44      2.93 o
  -2   4   2     2279.55     2279.01     30.88 o
  -1   4   2      241.50      238.78      4.13 o
   0   4   2     2935.30     2977.68     44.94 o
   1   4   2       69.53       78.93      3.15 o
   2   4   2     1901.42     2033.70     35.76 o
   3   4   2      529.35      591.23     11.31 o
   4   4   2      254.65      246.85      5.43 o
   5   4   2       34.08       43.08      1.84 o
   6   4   2      128.66      136.71      4.36 o
   7   4   2        5.64        5.52      1.65 o
   8   4   2      153.51      140.87      3.94 o
   9   4   2       59.36       67.47      3.16 o
  10   4   2      310.64      287.26      7.61 o
  11   4   2       14.59       18.56      2.87 o
  12   4   2       33.89       35.38      3.77 o
 -13   5   2        2.19        6.18      2.44 o
 -12   5   2       20.49       31.87      4.09 o
 -11   5   2        2.36        1.73      1.87 o
 -10   5   2      170.79      146.86      5.11 o
  -9   5   2      189.64      176.66     10.72 o
  -8   5   2        0.20        2.70      1.00 o
  -7   5   2      928.83      975.16     18.50 o
  -6   5   2       69.08       67.05      2.38 o
  -5   5   2      608.68      564.47      9.99 o
  -4   5   2      514.54      656.05     11.20 o
  -3   5   2      238.78      292.19      5.73 o
  -2   5   2       17.00       22.68      1.00 o
  -1   5   2     1139.88     1371.49     19.06 o
   0   5   2     1254.28     1214.11     19.07 o
   1   5   2      350.14      245.35      5.32 o
   2   5   2      334.03      339.29      6.89 o
   3   5   2      410.60      404.13     10.53 o
   4   5   2      759.85      841.51     18.88 o
   5   5   2      566.80      606.05     11.80 o
   6   5   2        9.89        6.80      1.09 o
   7   5   2       54.51       54.88      3.20 o
   8   5   2        5.38        6.02      2.39 o
   9   5   2      141.32      149.90      4.91 o
  10   5   2      100.92       98.16      4.02 o
  11   5   2        4.79        3.93      2.10 o
  12   5   2      129.49      129.04      6.35 o
 -13   6   2       22.49       25.51      3.96 o
 -12   6   2        3.21        4.32      2.54 o
 -11   6   2       83.52       74.86      3.83 o
 -10   6   2       14.11       19.88      2.25 o
  -9   6   2      672.30      597.11     13.20 o
  -8   6   2        0.42        1.24      0.96 o
  -7   6   2      318.13      369.06      7.43 o
  -6   6   2       40.84       40.73      3.59 o
  -5   6   2      494.44      545.01     11.04 o
  -4   6   2        6.30        9.58      1.07 o
  -3   6   2        8.94       14.18      0.74 o
  -2   6   2        1.81        1.23      0.49 o
  -1   6   2     1084.99     1113.95     20.59 o
   0   6   2        3.95        1.77      0.93 o
   1   6   2     1714.77     1554.34     24.10 o
   2   6   2       28.24       33.25      6.09 o
   3   6   2      994.93      943.33     17.20 o
   4   6   2       35.03       27.97      1.39 o
   5   6   2      102.86      155.31      3.96 o
   6   6   2      715.20      670.78     31.73 o
   7   6   2       32.18       18.33      2.63 o
   8   6   2       20.26       26.25      2.66 o
   9   6   2      144.82      162.54      5.23 o
  10   6   2        5.59        5.23      2.05 o
  11   6   2      132.07      145.34      6.38 o
  12   6   2        1.72        3.58      2.20 o
 -13   7   2        1.71        5.92      3.16 o
 -12   7   2       15.00       14.58      3.12 o
 -11   7   2       27.40       28.07      2.69 o
 -10   7   2        8.15        9.55      1.77 o
  -9   7   2      131.89      117.94      7.01 o
  -8   7   2      820.33      754.93     13.47 o
  -7   7   2       88.21       86.63      2.99 o
  -6   7   2        3.45        5.18      0.99 o
  -5   7   2      136.19      148.22      3.81 o
  -4   7   2      339.50      376.46      7.24 o
  -3   7   2      146.04      130.32      2.69 o
  -2   7   2     2006.75     2377.66     32.31 o
  -1   7   2       10.66        3.47      0.58 o
   0   7   2      281.31      420.12      7.43 o
   1   7   2      193.33      213.37      4.26 o
   2   7   2       49.13      105.33      3.93 o
   3   7   2       48.55       53.41      4.24 o
   4   7   2     1700.03     1738.04     30.92 o
   5   7   2      160.04      153.04      7.90 o
   6   7   2       62.72       72.18      3.53 o
   7   7   2      148.40      147.19      5.51 o
   8   7   2       21.08       27.75      2.84 o
   9   7   2        2.51        3.89      1.50 o
  10   7   2       10.16       17.94      2.80 o
  11   7   2        7.80        5.71      2.20 o
  12   7   2        3.77        8.11      3.18 o
 -13   8   2        1.38        6.63      3.30 o
 -12   8   2       27.32       25.25      5.02 o
 -11   8   2        2.03        1.48      1.71 o
 -10   8   2      233.18      224.50      6.84 o
  -9   8   2      244.32      227.79      5.77 o
  -8   8   2       54.49       53.35      2.70 o
  -7   8   2       14.82       15.50      1.66 o
  -6   8   2       27.69       23.21      1.72 o
  -5   8   2      620.76      598.47     10.89 o
  -4   8   2      356.27      308.58      5.76 o
  -3   8   2      854.61      976.51     12.67 o
  -2   8   2      137.78      216.87      3.49 o
  -1   8   2      644.65      687.86      9.24 o
   0   8   2     1131.93     1467.14     22.93 o
   1   8   2      179.29      161.32      3.48 o
   2   8   2     1446.39     1672.64     30.38 o
   3   8   2      243.77      301.83     10.64 o
   4   8   2      194.25      199.21      6.33 o
   5   8   2       42.17       29.65      2.47 o
   6   8   2        2.54        0.37      1.08 o
   7   8   2      208.74      169.99      6.10 o
   8   8   2      321.12      307.84      9.41 o
   9   8   2      601.56      553.09     16.29 o
  10   8   2       34.01       42.30      8.65 o
  11   8   2       81.19       74.55      4.73 o
  12   8   2        5.85        4.64      2.81 o
 -12   9   2        0.06        0.83      1.57 o
 -11   9   2        2.55        4.92      1.94 o
 -10   9   2        7.80       12.94      2.48 o
  -9   9   2       56.94       65.87      3.16 o
  -8   9   2      178.39      160.42      4.57 o
  -7   9   2       51.19       48.40      2.87 o
  -6   9   2        8.78        6.75      1.11 o
  -5   9   2       29.70       26.89      1.79 o
  -4   9   2       86.14       65.17      2.41 o
  -3   9   2      466.93      472.97      6.70 o
  -2   9   2     1080.82     1087.32     15.27 o
  -1   9   2       47.55       35.62      1.25 o
   0   9   2      249.93      335.17      5.11 o
   1   9   2      184.85      204.60      5.21 o
   2   9   2        5.88        7.93      1.62 o
   3   9   2      479.47      521.45     13.15 o
   4   9   2     1145.61     1104.32     25.46 o
   5   9   2      141.90      134.44      5.03 o
   6   9   2        4.51        9.04      1.71 o
   7   9   2        5.89        6.47      2.26 o
   8   9   2       75.31       77.05      6.33 o
   9   9   2       27.27       25.30      3.02 o
  10   9   2        0.00       -0.43      2.79 o
  11   9   2       62.23       62.04      4.60 o
  12   9   2       37.63       47.47      4.30 o
 -12  10   2        0.04        1.01      1.81 o
 -11  10   2        2.54        3.59      1.69 o
 -10  10   2       21.97       18.02      2.87 o
  -9  10   2      224.83      219.48      5.76 o
  -8  10   2      124.50      116.85      3.86 o
  -7  10   2        0.17        0.07      0.89 o
  -6  10   2        0.65        1.04      1.18 o
  -5  10   2        0.26        0.31      0.74 o
  -4  10   2       34.93       25.50      1.72 o
  -3  10   2       11.38       15.27      1.13 o
  -2  10   2       30.37       35.64      1.27 o
  -1  10   2      663.43      711.49      9.72 o
   0  10   2      416.36      430.57      6.35 o
   1  10   2      393.85      409.95      7.58 o
   2  10   2        1.21        7.32      1.38 o
   3  10   2        1.19        1.33      1.06 o
   4  10   2      111.27       95.19      4.10 o
   5  10   2        1.86        2.38      2.74 o
   6  10   2      355.25      362.64     20.65 o
   7  10   2       35.07       42.01      3.27 o
   8  10   2      107.36       95.48      5.49 o
   9  10   2      164.26      154.17      6.36 o
  10  10   2        0.74        0.86      1.82 o
  11  10   2       43.52       47.46      5.67 o
 -12  11   2        4.22        6.66      2.35 o
 -11  11   2        4.48        1.68      1.76 o
 -10  11   2       91.06       86.09      4.23 o
  -9  11   2       85.69       91.66      4.13 o
  -8  11   2        0.00        0.11      1.14 o
  -7  11   2      431.28      408.99      8.47 o
  -6  11   2       19.37       22.25      1.81 o
  -5  11   2       58.10       70.76      2.67 o
  -4  11   2       40.44       42.90      2.78 o
  -3  11   2       93.14       77.12      4.00 o
  -2  11   2       15.84       18.89      1.24 o
  -1  11   2        4.34       18.18      1.02 o
   0  11   2     1100.54     1365.48     17.63 o
   1  11   2        2.25        4.52      0.88 o
   2  11   2       44.98       63.04      3.29 o
   3  11   2      238.02      198.14      6.40 o
   4  11   2      178.58      202.39      6.59 o
   5  11   2        8.82       17.74      2.18 o
   6  11   2      239.96      188.28      8.98 o
   7  11   2       70.37       59.62      3.62 o
   8  11   2      251.72      243.91     15.28 o
   9  11   2      144.79      149.27      7.29 o
  10  11   2        0.62        2.82      2.41 o
  11  11   2        0.16        0.14      2.06 o
 -11  12   2        7.22        7.51      2.32 o
 -10  12   2      119.43      108.82      5.26 o
  -9  12   2       90.36       99.50      4.38 o
  -8  12   2      546.95      502.35     11.71 o
  -7  12   2      149.69      136.42      7.71 o
  -6  12   2       41.39       30.41      2.15 o
  -5  12   2      379.28      397.01      9.27 o
  -4  12   2       27.99       13.17      1.64 o
  -3  12   2        2.76        6.41      1.16 o
  -2  12   2      631.55      512.96      8.07 o
  -1  12   2       38.81       39.45      1.80 o
   0  12   2      588.67      473.76      8.76 o
   1  12   2      106.98      125.12      3.13 o
   2  12   2      143.14      107.07      4.78 o
   3  12   2      205.20      201.70      5.57 o
   4  12   2      221.73      271.27     10.24 o
   5  12   2       25.86       22.21      2.43 o
   6  12   2      144.36      126.45     10.47 o
   7  12   2        0.95       -0.20      1.52 o
   8  12   2       37.98       34.87      3.32 o
   9  12   2       11.91       18.32      2.81 o
  10  12   2       59.51       58.66      4.55 o
  11  12   2        1.41       -0.04      2.59 o
 -11  13   2       13.95       16.87      3.01 o
 -10  13   2       49.53       41.76      3.42 o
  -9  13   2        0.59        1.12      1.39 o
  -8  13   2        0.78        0.36      1.78 o
  -7  13   2      212.44      194.62      6.08 o
  -6  13   2       54.59       63.62      3.08 o
  -5  13   2      402.46      384.24      7.99 o
  -4  13   2        2.43        4.55      1.26 o
  -3  13   2      400.91      341.32     10.02 o
  -2  13   2       59.25       58.32      2.12 o
  -1  13   2        3.61        8.10      1.02 o
   0  13   2      273.95      267.73      5.18 o
   1  13   2       97.99      121.48      5.08 o
   2  13   2       61.38       56.32      4.59 o
   3  13   2       26.87       22.09      2.83 o
   4  13   2       20.62       25.15      3.64 o
   5  13   2      666.53      657.82     16.78 o
   6  13   2        0.07       -0.75      1.44 o
   7  13   2       55.20       53.50      3.84 o
   8  13   2        8.19        9.81      5.39 o
   9  13   2      109.34      102.99      7.44 o
  10  13   2        0.62        2.12      1.96 o
 -11  14   2       32.96       37.32      4.25 o
 -10  14   2       15.42       17.64      2.49 o
  -9  14   2       72.38       72.65      4.71 o
  -8  14   2       19.02       18.70      2.41 o
  -7  14   2       28.54       27.90      3.88 o
  -6  14   2        0.99        0.58      1.19 o
  -5  14   2      233.74      228.71      5.74 o
  -4  14   2       59.46       67.40      3.83 o
  -3  14   2        0.05        0.82      0.93 o
  -2  14   2        0.00        2.21      0.86 o
  -1  14   2       85.87       78.11      2.91 o
   0  14   2        5.96       14.37      1.44 o
   1  14   2      927.27      872.14     16.47 o
   2  14   2       18.53       16.91      1.48 o
   3  14   2      223.18      198.19      5.73 o
   4  14   2       36.69       43.23      8.01 o
   5  14   2       26.32       28.08      3.59 o
   6  14   2      270.07      247.48      8.26 o
   7  14   2       22.93       25.18      3.00 o
   8  14   2        0.00       -1.45      1.45 o
   9  14   2       88.83       90.09      5.05 o
  10  14   2        1.38        2.71      2.18 o
 -10  15   2       17.18       21.23      2.84 o
  -9  15   2       29.96       41.29      3.45 o
  -8  15   2       11.92       14.60      3.30 o
  -7  15   2       72.89       76.10      4.10 o
  -6  15   2      135.19       99.08      4.19 o
  -5  15   2      274.10      249.52      7.07 o
  -4  15   2       45.37       47.94      3.47 o
  -3  15   2      584.77      540.39     10.42 o
  -2  15   2      408.49      404.17     19.42 o
  -1  15   2        0.05        2.67      1.12 o
   0  15   2      634.86      610.58     17.43 o
   1  15   2        1.27        0.80      0.94 o
   2  15   2      134.21      104.07      3.08 o
   3  15   2        8.06       15.92      2.88 o
   4  15   2       30.31       30.19      2.92 o
   5  15   2      293.36      276.32      8.86 o
   6  15   2       20.45       19.48      2.74 o
   7  15   2      130.73      120.36      5.62 o
   8  15   2        0.85        0.70      1.81 o
   9  15   2       11.92       17.06      2.94 o
 -10  16   2       22.70       24.86      3.05 o
  -9  16   2        4.65        7.90      2.05 o
  -8  16   2       18.23       17.06      2.39 o
  -7  16   2      125.60      115.71      4.82 o
  -6  16   2       49.87       44.66      3.26 o
  -5  16   2      141.49      120.34      5.72 o
  -4  16   2        0.27       -0.29      2.60 o
  -3  16   2        0.01       -0.89      1.38 o
  -2  16   2      107.23       92.04      5.14 o
  -1  16   2       69.16       67.13      3.51 o
   0  16   2      250.52      264.76      7.95 o
   1  16   2      353.09      332.40      7.42 o
   2  16   2       70.15       81.71      5.11 o
   3  16   2        7.14        4.59      1.45 o
   4  16   2       31.12       34.10      3.09 o
   5  16   2      232.89      206.44     12.03 o
   6  16   2       43.37       50.07      5.00 o
   7  16   2       44.28       44.54      3.90 o
   8  16   2       40.40       40.76      8.97 o
   9  16   2        2.34        2.31      2.20 o
  -9  17   2        7.07       12.58      2.34 o
  -8  17   2       65.31       68.37      4.24 o
  -7  17   2       11.06       13.58      2.31 o
  -6  17   2       97.42       89.66      5.72 o
  -5  17   2      428.95      404.41     14.65 o
  -4  17   2       59.38       70.25      5.17 o
  -3  17   2       40.42       38.19      5.20 o
  -2  17   2        3.48        3.84      1.73 o
  -1  17   2      193.39      214.65      6.74 o
   0  17   2       46.79       53.13      2.90 o
   1  17   2      112.93       98.38      3.71 o
   2  17   2        0.44        1.03      1.41 o
   3  17   2       79.90       71.58      3.87 o
   4  17   2        3.89        2.29      3.23 o
   5  17   2      216.55      196.94      7.28 o
   6  17   2       50.70       46.07      4.58 o
   7  17   2        9.60        7.80      2.34 o
   8  17   2       26.63       23.21      3.27 o
  -8  18   2        3.24        3.61      1.78 o
  -7  18   2        5.02        8.97      2.00 o
  -6  18   2       16.70       28.36      3.79 o
  -5  18   2        2.43        2.39      2.51 o
  -4  18   2        3.37        1.26      1.98 o
  -3  18   2        9.46        5.88      2.42 o
  -2  18   2       25.03       26.14      3.75 o
  -1  18   2      365.66      362.57      9.60 o
   0  18   2       36.94       37.22      2.67 o
   1  18   2        4.53        5.18      1.56 o
   2  18   2        4.56        3.26      1.35 o
   3  18   2       21.59       22.75      2.92 o
   4  18   2        4.73        8.50      1.82 o
   5  18   2        1.22        0.83      1.74 o
   6  18   2        4.99        6.17      2.73 o
   7  18   2       12.69       16.28      2.80 o
   8  18   2        4.83        6.24      2.58 o
  -8  19   2        0.08       -0.42      1.66 o
  -7  19   2       38.02       33.10      4.17 o
  -6  19   2       30.15       33.20      4.34 o
  -5  19   2      137.28      138.94      7.14 o
  -4  19   2       14.38        9.40      2.77 o
  -3  19   2        3.44        6.93      4.36 o
  -2  19   2        3.01        3.73      2.30 o
  -1  19   2       16.43       25.01      3.76 o
   0  19   2       89.24      106.57      7.58 o
   1  19   2       14.46       22.84      2.24 o
   2  19   2       22.07       21.00      2.24 o
   3  19   2      129.44      123.14      9.45 o
   4  19   2       37.09       32.65      3.76 o
   5  19   2        0.65        1.78      1.66 o
   6  19   2      105.76       78.34      7.91 o
   7  19   2        9.80       14.68      2.89 o
  -7  20   2       15.32       21.35      3.78 o
  -6  20   2        0.36        6.53      2.60 o
  -5  20   2       69.06       66.87      7.48 o
  -4  20   2        4.36        3.98      2.90 o
  -3  20   2       10.09        9.37      2.96 o
  -2  20   2        1.86        4.12      2.49 o
  -1  20   2       12.81       18.65      3.43 o
   0  20   2      212.57      192.18      8.64 o
   1  20   2       43.44       45.45      3.63 o
   2  20   2        2.23        2.69      1.58 o
   3  20   2       39.55       41.87      2.98 o
   4  20   2        1.47        3.37      2.25 o
   5  20   2        5.28        9.46      2.06 o
   6  20   2        3.51        0.52      2.19 o
  -6  21   2       12.95       17.20      3.57 o
  -5  21   2        1.66        3.40      2.90 o
  -4  21   2        7.48        7.22      2.81 o
  -3  21   2        1.85        4.84      2.75 o
  -2  21   2        6.64        7.45      2.75 o
  -1  21   2       12.16       10.54      9.65 o
   0  21   2       10.01       11.28      3.12 o
   1  21   2        0.96        0.50      2.45 o
   2  21   2       52.86       52.57      4.04 o
   3  21   2       30.15       34.77      3.21 o
   4  21   2        0.62        2.70      1.89 o
   5  21   2       10.50       11.12      2.66 o
  -4  22   2        0.28        4.33      4.34 o
  -3  22   2        0.01        2.39      2.66 o
  -2  22   2        1.39        2.45      2.56 o
  -1  22   2       13.47       25.19      4.19 o
   0  22   2        3.51        9.85      4.06 o
   1  22   2       15.56       22.77      4.11 o
   2  22   2        0.00        2.37      3.77 o
   3  22   2       88.01       76.83      5.65 o
   4  22   2       21.71       24.22      2.97 o
  -2  23   2       63.57       75.89      6.33 o
  -1  23   2        0.01        0.49      2.72 o
   0  23   2        6.30       14.94      4.26 o
   1  23   2        0.01        1.53      3.60 o
 -13   1   3       77.28      104.29      7.35 o
 -12   1   3      105.73      128.58      7.33 o
 -11   1   3       93.37       94.96      6.42 o
 -10   1   3      126.34      134.21      6.85 o
  -9   1   3       26.05       31.94      4.41 o
  -8   1   3      187.63      186.44      7.52 o
  -7   1   3      113.47      126.24      3.56 o
  -6   1   3       57.86       68.63      1.86 o
  -5   1   3      485.97      504.46      7.23 o
  -4   1   3       60.93       77.65      2.78 o
  -3   1   3       34.66       26.15      1.21 o
  -2   1   3      167.33      153.09      4.26 o
  -1   1   3      103.45      117.74      8.89 o
   0   1   3      971.87     1092.20     25.29 o
   1   1   3      247.02      226.41      6.86 o
   2   1   3      304.68      255.90      8.82 o
   3   1   3      461.45      509.52     12.73 o
   4   1   3      629.73      749.51     14.76 o
   5   1   3        5.73        6.18      1.17 o
   6   1   3      896.79      902.53     15.37 o
   7   1   3       10.45        9.17      1.31 o
   8   1   3      102.26      108.05      3.40 o
   9   1   3        4.83        6.94      1.34 o
  10   1   3       15.56       22.49      2.04 o
  11   1   3       22.94       31.41      3.49 o
  12   1   3        9.08        8.48      2.74 o
 -13   2   3        0.81        1.00      2.25 o
 -12   2   3        2.28       10.82      3.13 o
 -11   2   3      111.10       98.75      6.04 o
 -10   2   3        2.87        0.89      1.78 o
  -9   2   3       18.59       14.86      2.75 o
  -8   2   3      261.16      282.90      6.31 o
  -7   2   3      274.15      294.54      6.30 o
  -6   2   3      285.50      329.14      5.83 o
  -5   2   3     2614.06     2708.92     36.71 o
  -4   2   3        0.01        0.84      0.51 o
  -3   2   3        0.00        0.26      0.61 o
  -2   2   3      181.22      183.76      4.60 o
  -1   2   3      544.84      624.54     15.68 o
   0   2   3      158.74      137.47      6.94 o
   1   2   3      243.32      192.22      6.10 o
   2   2   3       78.75       46.97      2.68 o
   3   2   3      645.36      770.35     15.07 o
   4   2   3      201.24      157.97      7.34 o
   5   2   3      101.60      127.54      3.89 o
   6   2   3      230.72      199.43      5.26 o
   7   2   3       34.99       30.72      1.90 o
   8   2   3        0.61        3.08      2.00 o
   9   2   3        0.05       -0.79      1.04 o
  10   2   3       67.18       78.50      4.78 o
  11   2   3       26.86       35.14      3.04 o
  12   2   3        1.69        6.21      1.97 o
 -13   3   3        2.89        7.47      6.11 o
 -12   3   3       11.12       17.38      3.44 o
 -11   3   3        7.44        8.67      3.79 o
 -10   3   3       12.05       19.95      5.79 o
  -9   3   3       11.67       15.71      2.78 o
  -8   3   3       26.30       26.01      2.65 o
  -7   3   3       44.54       36.22      2.07 o
  -6   3   3      411.30      379.04      7.55 o
  -5   3   3      129.66      142.35      5.26 o
  -4   3   3      307.73      370.33      6.15 o
  -3   3   3       48.29       73.67      1.93 o
  -2   3   3     3895.38     3668.87     55.38 o
  -1   3   3     1930.05     1978.60     43.97 o
   0   3   3      439.04      339.17      9.42 o
   1   3   3     1560.65     1694.56     37.62 o
   2   3   3      532.49      671.24     13.30 o
   3   3   3      207.94      214.28      5.40 o
   4   3   3      103.45      151.16      6.57 o
   5   3   3        5.02       13.87      1.43 o
   6   3   3       83.83       92.28      3.18 o
   7   3   3      266.43      302.83      7.22 o
   8   3   3        0.01        0.96      1.04 o
   9   3   3        5.98        6.08      1.64 o
  10   3   3       20.23       23.59      4.56 o
  11   3   3        1.56        3.61      2.91 o
  12   3   3       32.85       35.86      3.82 o
 -13   4   3       10.59       15.14      3.41 o
 -12   4   3        8.63        6.62      2.79 o
 -11   4   3        0.67        2.29      2.25 o
 -10   4   3       44.63       44.70      4.45 o
  -9   4   3       13.87        9.87      1.57 o
  -8   4   3       80.38       72.38      3.87 o
  -7   4   3       13.95       13.61      1.45 o
  -6   4   3       18.61       20.67      1.65 o
  -5   4   3      166.49      191.81      4.62 o
  -4   4   3       76.22       67.18      2.44 o
  -3   4   3      723.07      683.59     11.93 o
  -2   4   3      562.77      466.79      9.88 o
  -1   4   3      134.91      240.32      7.38 o
   0   4   3      438.59      446.11      9.40 o
   1   4   3        3.67        5.77      1.38 o
   2   4   3       28.04       36.64      5.05 o
   3   4   3      275.71      182.73      4.77 o
   4   4   3      277.71      306.52      6.97 o
   5   4   3      465.01      589.53     11.90 o
   6   4   3       87.97       94.44      3.92 o
   7   4   3       77.84       69.07      3.83 o
   8   4   3        4.87        5.20      1.48 o
   9   4   3        0.03        2.86      1.68 o
  10   4   3       51.53       51.43      3.51 o
  11   4   3        7.93        8.70      2.66 o
  12   4   3       21.79       24.81      3.46 o
 -13   5   3        1.89        7.87      3.16 o
 -12   5   3       15.19       19.43      3.68 o
 -11   5   3       46.51       56.13      5.16 o
 -10   5   3       84.86       69.66      5.32 o
  -9   5   3       77.53       70.24      3.74 o
  -8   5   3      692.17      686.20     12.63 o
  -7   5   3      122.76      114.59      3.60 o
  -6   5   3       50.51       64.82      3.60 o
  -5   5   3      264.01      294.36      7.54 o
  -4   5   3      228.94      332.05      5.72 o
  -3   5   3     1887.74     1894.01     26.37 o
  -2   5   3      397.12      512.59      8.24 o
  -1   5   3       88.87       93.36      2.77 o
   0   5   3      277.11      243.21      5.85 o
   1   5   3      538.36      585.94     18.28 o
   2   5   3      115.77      105.30      3.23 o
   3   5   3       83.50       85.21      5.15 o
   4   5   3      226.77      231.65      5.59 o
   5   5   3      186.87      178.96      8.37 o
   6   5   3       47.59       41.79      3.19 o
   7   5   3        4.37        4.11      1.61 o
   8   5   3        0.13        0.08      1.40 o
   9   5   3      300.03      285.57      7.86 o
  10   5   3      143.70      130.72      5.03 o
  11   5   3        7.53       14.95      2.86 o
  12   5   3       17.86       27.34      6.06 o
 -13   6   3        4.15        7.91      3.06 o
 -12   6   3       27.65       29.71      6.72 o
 -11   6   3        0.63        1.34      2.08 o
 -10   6   3       38.37       46.21      8.51 o
  -9   6   3      250.18      245.51      6.15 o
  -8   6   3        1.98        4.86      1.68 o
  -7   6   3      553.13      568.97     10.77 o
  -6   6   3      292.76      281.12     10.19 o
  -5   6   3      161.24      140.33      3.92 o
  -4   6   3       52.19       65.57      1.83 o
  -3   6   3        0.01        0.27      0.56 o
  -2   6   3       16.86        9.29      0.94 o
  -1   6   3      600.70      513.19     10.53 o
   0   6   3      121.93      127.64      3.75 o
   1   6   3      234.68      274.05      6.34 o
   2   6   3      435.40      514.43     10.47 o
   3   6   3       45.81       61.34      3.18 o
   4   6   3        7.66        9.75      1.06 o
   5   6   3       30.39       27.80      3.43 o
   6   6   3       94.48      104.30      6.94 o
   7   6   3        3.42        5.84      1.75 o
   8   6   3       76.37       72.37      4.18 o
   9   6   3      126.45      128.70      4.93 o
  10   6   3      167.07      157.88      5.66 o
  11   6   3        0.01        1.97      2.07 o
  12   6   3        1.98        4.00      2.37 o
 -12   7   3       13.69       11.70      2.98 o
 -11   7   3       97.20       92.01      6.30 o
 -10   7   3       38.09       41.89      5.11 o
  -9   7   3      152.26      136.91      4.36 o
  -8   7   3      104.38       91.28      5.09 o
  -7   7   3        6.55        4.85      1.40 o
  -6   7   3       79.76       88.80      3.14 o
  -5   7   3      113.07      164.17      5.77 o
  -4   7   3      109.04      126.78      3.69 o
  -3   7   3      859.79      796.26     12.03 o
  -2   7   3      350.77      344.99      6.06 o
  -1   7   3       13.84       11.93      1.07 o
   0   7   3     1731.96     1877.73     29.45 o
   1   7   3       62.69       68.29      2.53 o
   2   7   3      335.60      350.17      7.53 o
   3   7   3       87.76      140.67      5.35 o
   4   7   3       65.34       63.69      3.57 o
   5   7   3      107.03       94.65      4.41 o
   6   7   3      108.01      127.37      7.88 o
   7   7   3      204.12      181.91      7.85 o
   8   7   3      808.46      797.11     20.32 o
   9   7   3       35.14       40.68      3.70 o
  10   7   3       63.80       62.14      3.83 o
  11   7   3        0.36        3.62      2.41 o
 -12   8   3       18.87       20.99      3.75 o
 -11   8   3        3.46       10.86      2.92 o
 -10   8   3       77.10       75.10      3.45 o
  -9   8   3       50.15       42.09      2.74 o
  -8   8   3       84.74       84.59      3.38 o
  -7   8   3       60.26       66.23      2.89 o
  -6   8   3       18.37       13.58      1.53 o
  -5   8   3        7.26       12.31      1.44 o
  -4   8   3        5.27        3.62      1.86 o
  -3   8   3       11.64       23.28      1.28 o
  -2   8   3      451.87      570.02      9.15 o
  -1   8   3      204.10      171.81      3.72 o
   0   8   3      206.79      166.07      4.00 o
   1   8   3       11.28       28.53      1.58 o
   2   8   3      171.54      214.47      6.97 o
   3   8   3      136.82       88.16      4.09 o
   4   8   3      223.73      216.71     10.07 o
   5   8   3       44.67       72.87      7.24 o
   6   8   3      112.28      129.06      7.92 o
   7   8   3       16.94       14.03      2.27 o
   8   8   3       20.99       23.67      3.59 o
   9   8   3        5.52        4.67      2.68 o
  10   8   3        1.14       -1.76      1.76 o
  11   8   3       14.13       21.56      3.33 o
 -12   9   3       32.32       26.53      5.66 o
 -11   9   3       86.55       88.95      5.53 o
 -10   9   3       79.75       70.04      4.20 o
  -9   9   3       44.38       44.14      2.84 o
  -8   9   3      371.11      347.64      7.82 o
  -7   9   3        1.88        0.74      1.52 o
  -6   9   3       18.04        8.27      1.57 o
  -5   9   3       27.11       27.94      2.05 o
  -4   9   3      286.32      210.49     12.83 o
  -3   9   3      281.61      270.85      7.13 o
  -2   9   3      363.99      574.03      9.22 o
  -1   9   3       34.58       29.94      1.55 o
   0   9   3     1211.15     1075.05     17.72 o
   1   9   3       40.90       50.61      4.30 o
   2   9   3      622.50      754.46     24.80 o
   3   9   3       66.80       62.26      5.05 o
   4   9   3      211.54      180.03      6.45 o
   5   9   3        6.38        7.17      1.78 o
   6   9   3        3.28        5.21      1.79 o
   7   9   3      201.48      186.09     12.87 o
   8   9   3      438.67      417.31     27.39 o
   9   9   3       96.23       95.57      5.19 o
  10   9   3      183.57      177.06      7.38 o
  11   9   3       15.86       22.50      3.48 o
 -12  10   3        2.96        2.42      3.27 o
 -11  10   3        0.10        3.05      1.52 o
 -10  10   3       47.10       55.19      3.28 o
  -9  10   3      423.36      392.04      8.77 o
  -8  10   3       62.98       57.54      3.09 o
  -7  10   3      353.74      336.53      8.83 o
  -6  10   3       19.34       14.77      1.64 o
  -5  10   3       60.42       66.42      2.86 o
  -4  10   3       12.00       11.49      2.54 o
  -3  10   3      417.10      391.28      8.10 o
  -2  10   3       25.23       26.07      1.79 o
  -1  10   3      449.99      562.95      9.17 o
   0  10   3       21.34       18.85      1.59 o
   1  10   3      950.10      897.72     23.07 o
   2  10   3      312.62      321.53      9.39 o
   3  10   3      234.44      282.14     20.08 o
   4  10   3       16.70       23.97      3.72 o
   5  10   3       19.04       19.36      2.50 o
   6  10   3        7.98       12.34      2.27 o
   7  10   3      167.57      158.07      6.50 o
   8  10   3       16.43       17.14      2.75 o
   9  10   3       90.36       86.02      4.97 o
  10  10   3      138.57      134.84      6.44 o
  11  10   3       94.97       93.59      5.51 o
 -11  11   3        7.18        8.99      2.11 o
 -10  11   3      105.68       98.48      4.07 o
  -9  11   3       11.49       12.79      1.84 o
  -8  11   3      323.65      302.40      9.34 o
  -7  11   3      159.00      139.86      5.63 o
  -6  11   3        7.79        9.36      1.51 o
  -5  11   3      139.97      146.85      5.02 o
  -4  11   3       30.15       22.90      1.90 o
  -3  11   3      112.09      111.46      3.71 o
  -2  11   3      219.00      244.61      5.38 o
  -1  11   3        1.22        2.23      0.77 o
   0  11   3       38.75       47.48      2.33 o
   1  11   3       16.00       10.86      1.55 o
   2  11   3        3.18        2.06      1.22 o
   3  11   3      756.73      768.81     26.85 o
   4  11   3      175.24      165.18     12.52 o
   5  11   3      379.99      318.99     20.77 o
   6  11   3      221.07      229.06      7.96 o
   7  11   3      228.06      235.45      8.30 o
   8  11   3        3.91        5.58      3.82 o
   9  11   3       12.30       16.30      3.57 o
  10  11   3       27.68       29.24      3.63 o
 -11  12   3        2.05        4.28      1.82 o
 -10  12   3       49.65       47.65      3.66 o
  -9  12   3        3.08       -0.07      1.18 o
  -8  12   3       62.65       62.36      3.32 o
  -7  12   3       61.61       59.96      3.14 o
  -6  12   3       72.57       80.01      3.53 o
  -5  12   3       96.36       95.39      3.54 o
  -4  12   3       28.66       38.78      3.11 o
  -3  12   3        3.43        6.79      1.38 o
  -2  12   3       21.70       16.76      1.74 o
  -1  12   3      130.70      117.09      3.59 o
   0  12   3       20.77       32.23      2.30 o
   1  12   3       58.96       62.24      3.01 o
   2  12   3       38.93       55.59      3.01 o
   3  12   3       62.48       62.20      3.96 o
   4  12   3       52.66       46.84      3.41 o
   5  12   3        1.74        3.75      1.75 o
   6  12   3       12.14        9.32      2.18 o
   7  12   3        0.50        0.65      1.72 o
   8  12   3       32.28       38.16      3.75 o
   9  12   3        0.18       -0.69      1.89 o
  10  12   3        3.34        4.88      2.36 o
 -11  13   3        0.05        1.26      1.67 o
 -10  13   3       28.75       27.16      3.07 o
  -9  13   3        1.50        1.85      1.49 o
  -8  13   3      172.15      167.70      5.23 o
  -7  13   3      140.28      128.09      4.37 o
  -6  13   3       48.29       58.57      5.04 o
  -5  13   3      806.92      752.31     14.03 o
  -4  13   3        4.27        9.64      1.61 o
  -3  13   3      799.46      857.97     20.21 o
  -2  13   3      273.04      334.38      8.97 o
  -1  13   3       76.70       91.12      4.23 o
   0  13   3       76.01       58.05      5.13 o
   1  13   3       42.23       35.09      2.28 o
   2  13   3       11.39        5.09      1.42 o
   3  13   3        0.53        0.44      2.54 o
   4  13   3       91.23       71.36      4.18 o
   5  13   3      490.04      467.37     17.12 o
   6  13   3        8.56       15.28      2.74 o
   7  13   3        0.34        1.01      1.72 o
   8  13   3       22.86       24.54      3.21 o
   9  13   3      100.12      105.44      5.64 o
  10  13   3        0.19        0.75      2.32 o
 -10  14   3       32.28       34.89      3.41 o
  -9  14   3        5.83        6.40      1.96 o
  -8  14   3       99.77       98.04      4.57 o
  -7  14   3       46.45       42.66      2.93 o
  -6  14   3       13.60       12.11      1.80 o
  -5  14   3      237.59      240.34      7.19 o
  -4  14   3       27.42       27.97      2.39 o
  -3  14   3        2.77        2.80      1.55 o
  -2  14   3        3.30        4.06      1.63 o
  -1  14   3       50.22       38.75      2.28 o
   0  14   3       55.88       63.61      3.13 o
   1  14   3       14.83       23.77      4.03 o
   2  14   3       29.69       37.46      2.93 o
   3  14   3       67.86       60.57      3.80 o
   4  14   3       12.19       14.28      5.24 o
   5  14   3        9.23       12.12      2.33 o
   6  14   3      210.10      211.94     13.22 o
   7  14   3        5.12        6.02      2.18 o
   8  14   3        3.01       10.50      2.57 o
   9  14   3        0.77        3.00      2.20 o
 -10  15   3        5.45        5.59      2.36 o
  -9  15   3       17.78       17.41      2.61 o
  -8  15   3       13.49       16.13      2.53 o
  -7  15   3      261.44      238.78      9.93 o
  -6  15   3       84.88       89.28      4.30 o
  -5  15   3      222.31      195.96      5.65 o
  -4  15   3       19.52       23.29      2.82 o
  -3  15   3      287.70      283.65     11.42 o
  -2  15   3       13.06       15.41      2.29 o
  -1  15   3        6.10        7.29      1.84 o
   0  15   3       33.53       37.69      3.57 o
   1  15   3        1.34        1.91      1.25 o
   2  15   3       15.85       21.00      2.23 o
   3  15   3      139.45      142.35     13.81 o
   4  15   3       23.54       24.69      2.93 o
   5  15   3      274.73      245.03     18.89 o
   6  15   3        0.59        3.93      2.05 o
   7  15   3       23.68       30.51      3.51 o
   8  15   3       88.98       91.06      5.39 o
   9  15   3       51.38       55.53      7.63 o
  -9  16   3        9.71       10.33      2.24 o
  -8  16   3        0.34        2.64      1.73 o
  -7  16   3        4.00        2.39      1.71 o
  -6  16   3       13.77       14.67      2.30 o
  -5  16   3       25.92       30.23      3.19 o
  -4  16   3       87.27       87.94      4.65 o
  -3  16   3       15.06       13.43      2.36 o
  -2  16   3        6.57        4.14      1.78 o
  -1  16   3        0.04        1.91      1.61 o
   0  16   3      307.57      286.19      6.92 o
   1  16   3       88.99       97.23      3.69 o
   2  16   3       79.22       76.34      3.44 o
   3  16   3       37.37       35.31      3.32 o
   4  16   3      220.91      226.27      8.10 o
   5  16   3       34.55       33.43      3.49 o
   6  16   3       42.83       35.34      3.68 o
   7  16   3       30.77       24.67      3.40 o
   8  16   3        4.94        4.02      2.43 o
  -9  17   3       11.98       19.21      2.81 o
  -8  17   3        5.13        3.18      2.19 o
  -7  17   3        2.76        1.16      2.06 o
  -6  17   3      106.39      102.46      6.37 o
  -5  17   3       58.59       48.69      4.89 o
  -4  17   3       11.47        7.81      5.52 o
  -3  17   3        2.80        5.35      1.97 o
  -2  17   3      284.09      247.94      7.87 o
  -1  17   3       24.17       23.26      3.40 o
   0  17   3      469.71      467.46     12.00 o
   1  17   3       43.53       47.05      2.94 o
   2  17   3      266.50      259.55     12.84 o
   3  17   3       12.79       13.95      2.15 o
   4  17   3        3.24        4.80      2.07 o
   5  17   3        3.28        3.45      2.03 o
   6  17   3       55.69       53.55      4.32 o
   7  17   3        2.53       -0.29      2.08 o
  -8  18   3        2.36        5.27      2.58 o
  -7  18   3        7.81        8.49      2.70 o
  -6  18   3        2.51        8.21      3.28 o
  -5  18   3        1.73        2.11      2.32 o
  -4  18   3       30.97       34.67      4.88 o
  -3  18   3        6.23        7.82      3.20 o
  -2  18   3       28.98       32.49      3.37 o
  -1  18   3      381.31      366.89     10.25 o
   0  18   3        7.18        9.53      2.49 o
   1  18   3      198.82      220.12      6.12 o
   2  18   3       34.87       36.75      3.43 o
   3  18   3        8.14        9.88      3.01 o
   4  18   3        0.43       -0.47      1.81 o
   5  18   3       23.64       13.87      2.80 o
   6  18   3       31.72       36.05      4.01 o
   7  18   3        2.78        0.19      2.13 o
  -7  19   3        4.85        3.24      3.10 o
  -6  19   3       18.67       23.56      3.86 o
  -5  19   3       24.85       29.88      4.36 o
  -4  19   3       12.53       14.25      3.12 o
  -3  19   3        3.85        3.14      2.47 o
  -2  19   3       17.63       20.66      3.82 o
  -1  19   3       17.06       19.73      2.87 o
   0  19   3      304.73      297.51      9.10 o
   1  19   3      102.78      107.39      8.32 o
   2  19   3      183.50      176.76      5.45 o
   3  19   3        0.00        1.61      1.81 o
   4  19   3       11.71       13.12      2.30 o
   5  19   3        2.73        3.00      3.50 o
   6  19   3        2.29        2.49      2.28 o
  -6  20   3        6.19        7.82      3.38 o
  -5  20   3        1.34        2.17      2.66 o
  -4  20   3       19.80       24.69      4.09 o
  -3  20   3       37.83       41.52      4.89 o
  -2  20   3        5.50        2.70      2.63 o
  -1  20   3       14.33       17.23      3.65 o
   0  20   3        2.82        4.47      2.06 o
   1  20   3       25.61       28.98      3.30 o
   2  20   3       82.01       81.96      3.97 o
   3  20   3        0.75        3.20      2.10 o
   4  20   3       64.21       57.16      3.93 o
   5  20   3       22.97       25.10      2.96 o
  -5  21   3        0.88        1.66      2.82 o
  -4  21   3        0.48        4.35      2.75 o
  -3  21   3        3.56        8.53      4.11 o
  -2  21   3        0.31       -0.07      2.76 o
  -1  21   3        6.15        6.62      4.48 o
   0  21   3       54.76       44.30      5.38 o
   1  21   3       68.66       78.74      6.60 o
   2  21   3       59.43       70.39      4.84 o
   3  21   3        0.00        1.55      1.91 o
  -2  22   3        2.84        7.99      3.32 o
  -1  22   3        0.02        4.83      4.01 o
   0  22   3       34.14       34.49      4.97 o
   1  22   3        0.51        0.26      2.93 o
 -13   0   4        1.23        4.01      4.01 o
 -12   0   4        4.01        6.40      4.11 o
 -11   0   4       41.13       47.95      7.37 o
 -10   0   4      480.86      483.25     22.22 o
  -9   0   4      161.47      151.95     10.51 o
  -8   0   4       35.96       39.36      5.79 o
  -7   0   4        3.74        2.69      2.36 o
  -6   0   4      678.87      631.06     12.83 o
  -5   0   4       14.75        9.67      1.87 o
  -4   0   4       65.39       79.28      3.60 o
  -3   0   4      358.88      283.69      8.32 o
  -2   0   4       22.80       42.76      4.95 o
  -1   0   4     6350.96     6780.49    204.65 o
   0   0   4     2005.29     1811.34     58.33 o
   1   0   4     1411.19     1314.79     43.21 o
   2   0   4     4972.40     5504.75    166.31 o
   3   0   4       69.74       67.76      5.42 o
   4   0   4      107.57       71.24      5.22 o
   5   0   4      500.68      521.35     19.06 o
   6   0   4       46.16       28.12      2.88 o
   7   0   4        7.79       11.24      2.08 o
   8   0   4       81.29       90.08      4.85 o
   9   0   4      162.88      161.19      6.59 o
  10   0   4      492.93      478.18     21.55 o
  11   0   4        1.13        9.70      4.11 o
 -13   1   4        2.14        5.98      2.97 o
 -12   1   4       60.50       73.58     14.90 o
 -11   1   4        7.38        3.59      2.58 o
 -10   1   4       17.56       18.02      3.45 o
  -9   1   4       42.34       34.74      4.24 o
  -8   1   4        8.84       12.07      2.55 o
  -7   1   4        2.88        4.73      1.31 o
  -6   1   4      440.46      408.47     10.92 o
  -5   1   4      171.80      154.76      4.14 o
  -4   1   4       39.88       55.40      2.12 o
  -3   1   4        8.17        2.37      1.42 o
  -2   1   4      220.55      248.99      8.95 o
  -1   1   4      174.28      209.31     11.69 o
   0   1   4     1001.40      983.93     33.68 o
   1   1   4     3435.99     3310.84     72.07 o
   2   1   4     1200.09     1186.31     49.53 o
   3   1   4      930.12     1041.71     53.26 o
   4   1   4        1.14        3.19      1.43 o
   5   1   4      125.14      150.67      4.75 o
   6   1   4        1.00        0.93      1.00 o
   7   1   4        8.40        6.58      1.55 o
   8   1   4       56.55       52.83      2.72 o
   9   1   4       68.03       78.22      5.77 o
  10   1   4       33.86       43.48      3.45 o
  11   1   4       42.52       43.69      4.82 o
 -12   2   4       78.16       86.95      6.90 o
 -11   2   4       29.75       35.21      4.71 o
 -10   2   4      120.15      119.04      6.87 o
  -9   2   4      467.89      435.61     20.17 o
  -8   2   4        0.19        0.89      1.24 o
  -7   2   4       11.31       12.92      1.58 o
  -6   2   4       32.92       36.73      2.16 o
  -5   2   4       52.93       45.77      2.31 o
  -4   2   4      308.22      337.73      6.55 o
  -3   2   4        0.72        9.74      1.15 o
  -2   2   4       90.73      111.69      5.25 o
  -1   2   4      728.86      759.52     19.39 o
   0   2   4        0.87        1.04      1.36 o
   1   2   4       94.16      135.09      5.51 o
   2   2   4      227.34      244.95      7.84 o
   3   2   4       95.08      103.87      4.57 o
   4   2   4     1120.87     1136.07     21.96 o
   5   2   4        8.82       13.27      1.80 o
   6   2   4       20.60       20.91      1.93 o
   7   2   4        9.40       12.45      1.60 o
   8   2   4       58.08       59.84      3.59 o
   9   2   4       15.52       22.40      3.06 o
  10   2   4       92.39       91.66      4.59 o
  11   2   4       22.22       21.26      2.86 o
 -12   3   4       47.22       66.06      6.19 o
 -11   3   4       78.63       76.92      6.23 o
 -10   3   4      531.89      527.05     16.69 o
  -9   3   4      100.79       88.58      5.73 o
  -8   3   4      384.30      371.19     10.22 o
  -7   3   4        1.42        0.69      0.97 o
  -6   3   4       34.22       39.39      2.27 o
  -5   3   4      430.83      472.15      9.20 o
  -4   3   4      296.97      271.26      6.13 o
  -3   3   4      114.80       80.00      2.34 o
  -2   3   4     1897.55     1909.38     34.98 o
  -1   3   4       44.21       80.86     12.31 o
   0   3   4      917.52      898.84     22.04 o
   1   3   4      895.46      744.92     18.57 o
   2   3   4        0.53        1.20      1.95 o
   3   3   4      346.08      248.02      7.70 o
   4   3   4      276.60      298.34     20.18 o
   5   3   4      235.17      278.99      7.07 o
   6   3   4       73.82       61.78      2.91 o
   7   3   4       26.29       17.58      6.89 o
   8   3   4       31.06       34.05      2.98 o
   9   3   4        0.45        5.47      1.89 o
  10   3   4        2.60        6.19      1.85 o
  11   3   4        5.23        5.58      2.15 o
 -12   4   4        0.13        3.95      2.74 o
 -11   4   4        4.60        4.39      2.56 o
 -10   4   4        4.44        8.84      2.69 o
  -9   4   4        3.00        3.72      2.69 o
  -8   4   4       47.02       52.66      2.85 o
  -7   4   4       59.87       70.93      3.05 o
  -6   4   4       57.87       60.20      2.75 o
  -5   4   4        0.01        1.64      1.24 o
  -4   4   4        6.72       14.56      2.84 o
  -3   4   4     1194.72     1252.29     20.84 o
  -2   4   4        4.75        3.58      1.32 o
  -1   4   4      294.21      268.81      8.87 o
   0   4   4     5309.48     5168.18    110.94 o
   1   4   4       77.53       95.66      3.62 o
   2   4   4       13.36        4.36      1.21 o
   3   4   4       47.64       62.28      2.93 o
   4   4   4       61.01       75.04      3.18 o
   5   4   4      114.77      109.60      3.86 o
   6   4   4       45.11       37.13      3.82 o
   7   4   4       86.80       93.43     10.81 o
   8   4   4       13.14       14.75      2.83 o
   9   4   4       63.89       65.13      3.95 o
  10   4   4        0.10        2.90      2.67 o
  11   4   4        5.88       10.70      2.39 o
 -12   5   4        0.88        1.02      3.25 o
 -11   5   4        3.32        7.95      2.91 o
 -10   5   4        1.89        4.86      1.83 o
  -9   5   4        9.73       13.02      2.65 o
  -8   5   4       16.90       21.22      2.00 o
  -7   5   4      337.70      363.14      8.84 o
  -6   5   4       76.36       91.54      3.34 o
  -5   5   4      294.51      263.53      7.54 o
  -4   5   4       23.67       41.87      3.00 o
  -3   5   4      822.08      792.97     14.18 o
  -2   5   4      109.83      114.17      3.69 o
  -1   5   4      192.14      184.61      9.06 o
   0   5   4      154.88      165.57      5.06 o
   1   5   4        8.87        5.29      1.74 o
   2   5   4       43.12       49.66      2.62 o
   3   5   4       33.67       66.31      3.80 o
   4   5   4      105.14      111.11      8.94 o
   5   5   4       69.87       99.34      6.10 o
   6   5   4       46.67       53.52      4.01 o
   7   5   4       79.49       71.30      5.93 o
   8   5   4       80.28       72.58      9.75 o
   9   5   4       95.90      108.42      4.81 o
  10   5   4       44.75       47.32      3.89 o
  11   5   4        0.03        0.60      2.02 o
 -12   6   4        1.87        3.20      2.56 o
 -11   6   4       38.55       49.42      5.26 o
 -10   6   4       11.28       15.40      3.19 o
  -9   6   4       84.38       76.99      5.55 o
  -8   6   4      179.80      186.11      6.63 o
  -7   6   4        5.84       10.40      2.60 o
  -6   6   4      332.22      275.95      6.58 o
  -5   6   4        3.48        0.34      0.96 o
  -4   6   4        0.95       15.01      2.05 o
  -3   6   4        5.63        0.87      0.72 o
  -2   6   4       33.03       64.56      3.60 o
  -1   6   4      226.85      163.31      4.87 o
   0   6   4       12.36        1.33      1.27 o
   1   6   4      538.71      468.67     12.95 o
   2   6   4       26.19       48.47      2.48 o
   3   6   4       25.12       15.09      2.36 o
   4   6   4      226.63      203.89      7.52 o
   5   6   4        2.39        3.98      1.94 o
   6   6   4      205.33      215.69     10.11 o
   7   6   4       25.17       20.11      7.81 o
   8   6   4        1.01        2.74      2.52 o
   9   6   4        8.42        8.83      2.12 o
  10   6   4       21.56       26.41      3.07 o
  11   6   4       26.37       34.67      6.82 o
 -12   7   4       37.43       30.41      4.60 o
 -11   7   4       38.47       43.02      3.72 o
 -10   7   4       18.94       24.29      2.85 o
  -9   7   4       52.20       48.96      3.01 o
  -8   7   4      305.74      302.36      7.39 o
  -7   7   4      292.60      291.24      6.99 o
  -6   7   4        0.10        0.52      0.99 o
  -5   7   4       45.23       42.28      2.66 o
  -4   7   4       61.24       61.08      2.94 o
  -3   7   4        2.50        0.34      0.73 o
  -2   7   4       38.76       36.01      1.83 o
  -1   7   4      305.48      333.51      7.02 o
   0   7   4        3.20        3.04      1.13 o
   1   7   4      108.43      131.44     13.91 o
   2   7   4       38.77       42.65      5.83 o
   3   7   4       57.57       50.64      3.71 o
   4   7   4       26.92       31.30      3.20 o
   5   7   4      607.04      640.54     17.19 o
   6   7   4        0.65        1.37      2.24 o
   7   7   4       42.46       37.24      7.66 o
   8   7   4      101.21       99.00      5.37 o
   9   7   4       56.41       62.88      4.81 o
  10   7   4       15.07       18.06      2.70 o
 -12   8   4        6.64       12.95      5.29 o
 -11   8   4        7.55        7.57      2.23 o
 -10   8   4      222.16      206.36      6.04 o
  -9   8   4       76.88       78.91      3.66 o
  -8   8   4      401.23      394.88      8.87 o
  -7   8   4        2.32        3.46      2.03 o
  -6   8   4       25.74       24.78      2.16 o
  -5   8   4       86.69       90.85      3.43 o
  -4   8   4        0.08        0.65      0.94 o
  -3   8   4      181.68      156.66      4.61 o
  -2   8   4       57.92       73.46      3.03 o
  -1   8   4      122.24      117.07      3.56 o
   0   8   4        0.48        3.04      1.06 o
   1   8   4       51.12       48.27      6.01 o
   2   8   4       64.36       72.31      3.98 o
   3   8   4       42.22       44.96      3.54 o
   4   8   4       72.05       71.81     11.79 o
   5   8   4      395.29      438.21     20.82 o
   6   8   4       34.12       46.10      3.97 o
   7   8   4      228.68      227.38      8.48 o
   8   8   4       82.47       84.80      5.16 o
   9   8   4       21.06       17.11      3.05 o
  10   8   4       16.00       16.69      2.62 o
 -11   9   4        0.25        2.97      2.01 o
 -10   9   4        0.47        1.82      1.53 o
  -9   9   4       10.30       13.43      3.05 o
  -8   9   4       47.22       47.17      3.03 o
  -7   9   4       15.10       13.43      3.27 o
  -6   9   4       73.88       65.30      3.73 o
  -5   9   4       94.05       94.90      3.60 o
  -4   9   4       84.90      103.34      3.72 o
  -3   9   4        0.82        4.89      1.25 o
  -2   9   4        6.29        9.00      1.12 o
  -1   9   4      244.84      284.08      5.65 o
   0   9   4       59.24       72.28      6.12 o
   1   9   4        2.73       15.28      3.82 o
   2   9   4        3.02        5.08      1.89 o
   3   9   4      263.43      242.24      8.32 o
   4   9   4        0.35       -0.77      1.49 o
   5   9   4       22.00       19.99      2.86 o
   6   9   4       58.33       48.71      4.22 o
   7   9   4        4.61        5.23      2.24 o
   8   9   4        0.53        3.59      2.22 o
   9   9   4       34.81       41.46      5.89 o
  10   9   4       12.64       17.85      3.38 o
 -11  10   4       17.52       27.79      3.45 o
 -10  10   4       32.73       36.39      3.02 o
  -9  10   4       59.37       67.66      3.66 o
  -8  10   4       57.56       53.46      4.78 o
  -7  10   4       26.22       28.91      2.61 o
  -6  10   4      163.34      175.12      5.22 o
  -5  10   4      171.03      177.87      5.26 o
  -4  10   4        5.87       15.61      1.90 o
  -3  10   4       27.52       29.49      2.65 o
  -2  10   4       25.37       11.45      2.06 o
  -1  10   4      132.77      139.91      6.49 o
   0  10   4       17.67       35.30      4.36 o
   1  10   4      229.18      229.40      7.71 o
   2  10   4      176.69      138.84      5.74 o
   3  10   4      150.75      143.57      6.03 o
   4  10   4      163.71      186.62      7.21 o
   5  10   4      137.07      124.66      9.51 o
   6  10   4      306.66      291.58      9.87 o
   7  10   4       34.28       31.28      4.23 o
   8  10   4       79.16       84.58      5.28 o
   9  10   4        3.13        3.96      2.38 o
  10  10   4        3.38        4.59      2.53 o
 -11  11   4        0.60        2.09      1.78 o
 -10  11   4        0.06        0.01      1.48 o
  -9  11   4        0.19        1.46      1.43 o
  -8  11   4       28.02       34.92      2.81 o
  -7  11   4        1.10        1.02      1.29 o
  -6  11   4      164.17      147.32      4.83 o
  -5  11   4      237.24      242.06      6.65 o
  -4  11   4       92.11       86.98      3.69 o
  -3  11   4       14.01       20.91      2.18 o
  -2  11   4       36.89       45.48      3.53 o
  -1  11   4       10.27       10.62      1.46 o
   0  11   4       25.86       29.87      2.14 o
   1  11   4      187.87      194.01     16.29 o
   2  11   4       16.65       17.48      2.42 o
   3  11   4      274.84      266.68      8.95 o
   4  11   4       22.50       24.64      3.97 o
   5  11   4       46.21       51.66      7.39 o
   6  11   4       14.49       20.05      2.99 o
   7  11   4       45.71       51.39      4.50 o
   8  11   4        0.96        2.98      2.36 o
   9  11   4       11.55        9.21      2.65 o
 -10  12   4        0.56        3.47      1.65 o
  -9  12   4        9.63        7.70      1.81 o
  -8  12   4        6.99        9.32      2.55 o
  -7  12   4      348.76      365.14      8.69 o
  -6  12   4        0.65        0.74      1.38 o
  -5  12   4      304.15      270.64      6.99 o
  -4  12   4        0.05       -1.35      1.38 o
  -3  12   4       60.58       56.81      3.89 o
  -2  12   4       75.79       90.54      4.43 o
  -1  12   4       65.81       58.14      3.32 o
   0  12   4      743.42      741.38     13.80 o
   1  12   4        1.91        2.58      1.52 o
   2  12   4       36.25       35.43      3.17 o
   3  12   4        3.83        2.41      1.79 o
   4  12   4       57.56       58.52      4.25 o
   5  12   4       14.32       15.21      2.72 o
   6  12   4        0.30       -0.58      2.52 o
   7  12   4        3.31        6.78      2.37 o
   8  12   4       16.33       16.16      3.79 o
   9  12   4      128.41      135.16      7.73 o
 -10  13   4        7.65        5.86      2.30 o
  -9  13   4       13.18       21.99      2.55 o
  -8  13   4        0.06        0.40      1.38 o
  -7  13   4       26.06       26.23      2.58 o
  -6  13   4       61.46       69.98      5.47 o
  -5  13   4       10.00       12.98      2.28 o
  -4  13   4        7.94        7.48      2.42 o
  -3  13   4        7.66        8.64      2.72 o
  -2  13   4       89.21       79.87      4.64 o
  -1  13   4       24.50       24.19      2.95 o
   0  13   4        0.90       -0.35      1.20 o
   1  13   4       42.32       50.18      3.14 o
   2  13   4       58.11       59.52      9.11 o
   3  13   4        0.69        3.06      2.39 o
   4  13   4       22.24       21.16      4.49 o
   5  13   4        4.31        4.05      2.05 o
   6  13   4       26.69       30.98      4.48 o
   7  13   4        0.00        3.93      2.31 o
   8  13   4       32.56       31.61      3.97 o
  -9  14   4       26.45       26.04      3.19 o
  -8  14   4        0.05        1.97      1.63 o
  -7  14   4        0.57       -0.02      1.44 o
  -6  14   4        6.00        5.58      1.72 o
  -5  14   4      277.12      276.14      8.65 o
  -4  14   4       12.53        6.14      2.06 o
  -3  14   4      411.41      390.49     10.72 o
  -2  14   4       50.87       65.01      4.41 o
  -1  14   4      189.44      191.47      9.03 o
   0  14   4        2.24        9.09      1.60 o
   1  14   4       62.92       71.93      8.48 o
   2  14   4       68.63       51.68      3.81 o
   3  14   4       31.23       35.85      4.26 o
   4  14   4        9.11        9.90      2.40 o
   5  14   4      275.14      258.88      9.19 o
   6  14   4       18.03       21.14      3.18 o
   7  14   4      101.49      105.12      7.88 o
   8  14   4       12.22       14.67      3.40 o
  -9  15   4        4.28        8.04      2.37 o
  -8  15   4        1.93        5.98      2.00 o
  -7  15   4       43.92       43.37      6.24 o
  -6  15   4       13.21       17.47      3.43 o
  -5  15   4        1.03        2.27      2.70 o
  -4  15   4       90.28       94.43      5.08 o
  -3  15   4        0.30        1.57      1.78 o
  -2  15   4       14.57       19.43      2.86 o
  -1  15   4        7.09        6.42      2.11 o
   0  15   4        8.44       10.32      2.89 o
   1  15   4      284.04      272.90      6.93 o
   2  15   4       40.69       44.41      3.71 o
   3  15   4        7.17        3.88      1.98 o
   4  15   4        2.12        1.34      1.82 o
   5  15   4       93.55       94.29      5.36 o
   6  15   4       64.24       58.80      4.71 o
   7  15   4        0.40        0.33      3.92 o
  -8  16   4       62.21       71.73      4.82 o
  -7  16   4       33.32       32.33      4.45 o
  -6  16   4       85.14      103.05      7.52 o
  -5  16   4       43.64       45.31      4.07 o
  -4  16   4       92.50      100.09      5.52 o
  -3  16   4        0.41        1.71      2.06 o
  -2  16   4        4.62        8.33      2.30 o
  -1  16   4      176.61      164.23      6.48 o
   0  16   4        2.94        6.01      2.23 o
   1  16   4       30.27       31.57      4.33 o
   2  16   4       76.14       74.43      9.93 o
   3  16   4        1.06        3.80      2.04 o
   4  16   4        0.46        2.90      3.99 o
   5  16   4       76.71       80.90      5.08 o
   6  16   4       20.86       18.92      3.17 o
   7  16   4        0.00        1.33      2.61 o
  -8  17   4       10.83       23.77      3.88 o
  -7  17   4        0.01        1.89      2.46 o
  -6  17   4       36.99       39.38      4.82 o
  -5  17   4      126.14      130.37      8.61 o
  -4  17   4       68.67       67.19      4.76 o
  -3  17   4       59.09       56.34      4.47 o
  -2  17   4       32.76       37.89      3.80 o
  -1  17   4       68.22       70.79      4.76 o
   0  17   4        2.31        2.26      2.04 o
   1  17   4        9.20       12.62      2.54 o
   2  17   4        0.98        1.17      2.56 o
   3  17   4       43.89       49.79      4.23 o
   4  17   4       88.25       78.00      5.44 o
   5  17   4        0.06       -0.81      1.98 o
   6  17   4       86.98       82.09      5.56 o
  -7  18   4        0.35        0.31      2.46 o
  -6  18   4        6.22        8.88      3.11 o
  -5  18   4       46.91       41.78      5.03 o
  -4  18   4        1.37        4.68      2.34 o
  -3  18   4        5.00        8.97      2.41 o
  -2  18   4       45.00       44.84      4.12 o
  -1  18   4       28.27       29.05      3.43 o
   0  18   4        5.88        8.90      2.44 o
   1  18   4       44.19       44.04      4.10 o
   2  18   4        6.65       10.60      2.24 o
   3  18   4        3.69        1.84      1.86 o
   4  18   4       39.99       36.41      4.63 o
   5  18   4        3.95        5.13      2.52 o
  -6  19   4        0.45        1.76      2.68 o
  -5  19   4       28.51       32.52      4.73 o
  -4  19   4       26.05       26.15      4.40 o
  -3  19   4        6.59        2.95      2.35 o
  -2  19   4       69.20       84.11      5.39 o
  -1  19   4        9.72        4.66      3.69 o
   0  19   4        1.90        4.12      2.24 o
   1  19   4       30.39       29.49      3.67 o
   2  19   4        1.52        1.23      2.45 o
   3  19   4       17.93       16.14      2.49 o
   4  19   4        0.70        0.70      1.87 o
  -4  20   4       14.68       16.12      3.81 o
  -3  20   4       23.99       30.51      4.75 o
  -2  20   4       12.77       14.88      3.15 o
  -1  20   4        2.94       10.34      2.74 o
   0  20   4       80.10       91.62      7.37 o
   1  20   4        0.36        1.42      2.27 o
   2  20   4       14.08       10.05      4.34 o
   3  20   4       12.46       13.50      3.60 o
  -2  21   4       24.55       29.03      4.88 o
  -1  21   4        4.85        8.36      3.44 o
   0  21   4       10.86       10.42      2.73 o
 -12   1   5        3.34        6.29      3.11 o
 -11   1   5       29.99       35.40      6.78 o
 -10   1   5       47.22       52.47      5.66 o
  -9   1   5       11.45       11.84      3.00 o
  -8   1   5       15.02       13.26      4.11 o
  -7   1   5        0.44       -1.55      1.55 o
  -6   1   5       41.83       40.02      4.15 o
  -5   1   5      387.16      328.80     16.20 o
  -4   1   5        7.40        7.84      1.48 o
  -3   1   5        7.35        1.29      0.95 o
  -2   1   5      276.56      221.01      8.46 o
  -1   1   5       65.53       47.19      4.07 o
   0   1   5      133.94       96.13      7.04 o
   1   1   5      171.81      190.47      7.21 o
   2   1   5        1.32        3.51      1.61 o
   3   1   5        0.36       -0.37      1.34 o
   4   1   5       27.34       19.48      2.62 o
   5   1   5      134.99      140.28      5.06 o
   6   1   5        7.14        6.45      1.71 o
   7   1   5        3.83        2.68      2.11 o
   8   1   5       30.16       37.21      4.77 o
   9   1   5       11.41       12.33      3.20 o
  10   1   5       31.07       38.82      5.05 o
 -12   2   5       22.23       34.56      5.14 o
 -11   2   5        0.05        2.59      2.57 o
 -10   2   5       34.36       41.19      9.11 o
  -9   2   5        3.62        3.09      2.41 o
  -8   2   5      172.99      154.21      7.69 o
  -7   2   5      122.48      114.78      6.36 o
  -6   2   5       25.99       25.82      3.56 o
  -5   2   5       32.89       34.48      2.63 o
  -4   2   5      277.90      263.74     17.60 o
  -3   2   5       63.01       72.19      3.65 o
  -2   2   5       52.61       47.37      4.08 o
  -1   2   5        3.70        4.03      2.58 o
   0   2   5       39.96       38.97      3.65 o
   1   2   5       18.71       10.27      2.07 o
   2   2   5        0.36       -0.19      1.50 o
   3   2   5      108.79       79.56      5.25 o
   4   2   5       61.80       59.08      3.31 o
   5   2   5       19.79       19.20      2.27 o
   6   2   5       74.95       80.36      5.02 o
   7   2   5        9.73        7.68      2.09 o
   8   2   5       13.24       23.14      4.24 o
   9   2   5        2.46        2.84      1.96 o
  10   2   5       53.15       48.58      5.64 o
 -12   3   5       32.23       43.01      5.62 o
 -11   3   5       16.17       14.39      3.49 o
 -10   3   5        1.76        0.56      2.54 o
  -9   3   5       15.16       24.76      4.01 o
  -8   3   5        7.49        8.05      2.49 o
  -7   3   5       48.38       57.60      5.05 o
  -6   3   5        0.04       -1.01      1.01 o
  -5   3   5      339.73      302.35      8.07 o
  -4   3   5       63.75       55.78      4.84 o
  -3   3   5      545.60      541.33     19.81 o
  -2   3   5      100.15      110.96      5.72 o
  -1   3   5       61.28       57.09      4.35 o
   0   3   5       20.02       16.62      2.63 o
   1   3   5      304.13      281.02      9.22 o
   2   3   5        4.06        0.76      1.46 o
   3   3   5      299.59      298.26      7.94 o
   4   3   5       33.91       44.62      2.98 o
   5   3   5        9.20       14.33      2.98 o
   6   3   5      128.88      120.67      6.14 o
   7   3   5        0.08        0.49      1.92 o
   8   3   5        0.84        0.16      1.69 o
   9   3   5        6.44        9.34      2.35 o
  10   3   5       10.90       17.69      3.46 o
 -11   4   5        9.49       14.78      6.09 o
 -10   4   5        1.99        2.91      2.31 o
  -9   4   5        1.25       -0.30      2.18 o
  -8   4   5       49.07       49.06      4.90 o
  -7   4   5        1.77        3.33      1.53 o
  -6   4   5       16.12       14.72      1.97 o
  -5   4   5       50.09       61.62      6.47 o
  -4   4   5      179.15      193.20      9.11 o
  -3   4   5      329.40      292.29      8.05 o
  -2   4   5      283.30      216.06      6.56 o
  -1   4   5       18.74       20.84      4.14 o
   0   4   5        1.48       -0.17      1.50 o
   1   4   5        7.20        5.93      1.89 o
   2   4   5        0.88       -0.84      1.18 o
   3   4   5        8.32        3.73      2.04 o
   4   4   5       36.86       38.50      3.81 o
   5   4   5       56.51       54.38      8.23 o
   6   4   5       95.82       89.08      5.41 o
   7   4   5       11.33       12.09      2.67 o
   8   4   5        4.71        3.79      2.23 o
   9   4   5        0.13        2.82      3.65 o
  10   4   5        3.93        7.86      4.15 o
 -11   5   5        0.80        1.07      2.68 o
 -10   5   5       17.35       24.87      4.14 o
  -9   5   5       60.90       58.89      5.99 o
  -8   5   5       16.61       20.17      2.58 o
  -7   5   5      108.03       99.14      4.28 o
  -6   5   5      103.78      104.03      3.83 o
  -5   5   5        5.14        4.04      1.31 o
  -4   5   5       36.38       35.76      2.52 o
  -3   5   5        4.21        3.23      1.48 o
  -2   5   5       59.54       49.39      3.29 o
  -1   5   5      785.50      774.10     20.38 o
   0   5   5        5.30        4.53      1.61 o
   1   5   5       40.55       23.87      2.28 o
   2   5   5        7.24        8.40      3.49 o
   3   5   5        2.03        0.35      1.69 o
   4   5   5       26.88       34.06      3.77 o
   5   5   5       62.60       83.82      5.39 o
   6   5   5        8.73       13.16      3.03 o
   7   5   5      108.10      113.14     14.55 o
   8   5   5       44.44       46.36      8.82 o
   9   5   5        0.06        5.46      2.02 o
  10   5   5       38.00       41.07      3.86 o
 -11   6   5       11.11       13.95      3.55 o
 -10   6   5       58.61       60.53      5.84 o
  -9   6   5       53.25       51.65      3.91 o
  -8   6   5      140.25      142.87      4.76 o
  -7   6   5       19.46       19.13      2.09 o
  -6   6   5       17.56       20.69      2.18 o
  -5   6   5       31.76       30.78      3.31 o
  -4   6   5       22.98       24.56      2.20 o
  -3   6   5        4.49        6.23      1.98 o
  -2   6   5      386.86      351.50     12.36 o
  -1   6   5        6.42        8.03      1.62 o
   0   6   5      197.44      187.50      8.07 o
   1   6   5      154.17      142.19      8.59 o
   2   6   5        1.37        1.30      1.65 o
   3   6   5      164.82      176.20      7.24 o
   4   6   5      109.26      117.16      5.90 o
   5   6   5       14.69       14.69      2.94 o
   6   6   5       13.40       16.81      2.99 o
   7   6   5       18.72       24.69      3.60 o
   8   6   5      133.17      132.02      9.46 o
   9   6   5       37.81       44.84      3.91 o
 -11   7   5       61.17       46.84      9.51 o
 -10   7   5       60.05       72.44      6.87 o
  -9   7   5        1.34        0.49      1.60 o
  -8   7   5        8.06        8.54      2.84 o
  -7   7   5      111.35      119.23      5.35 o
  -6   7   5       58.31       61.98      3.47 o
  -5   7   5       38.27       41.76      2.85 o
  -4   7   5      176.29      173.43      6.34 o
  -3   7   5      107.55      105.92      4.37 o
  -2   7   5       12.93       18.26      1.96 o
  -1   7   5       18.16       13.64      1.88 o
   0   7   5      114.77       96.92      4.52 o
   1   7   5       43.08       34.42      6.38 o
   2   7   5       37.31       40.31      3.68 o
   3   7   5        0.14        1.81      1.64 o
   4   7   5       11.12        9.21      2.36 o
   5   7   5       25.52       36.87      4.81 o
   6   7   5       12.75       15.24      3.04 o
   7   7   5      143.04      132.63      6.68 o
   8   7   5        3.13        7.09      2.69 o
   9   7   5        0.41        2.55      2.47 o
 -11   8   5        3.69        1.58      2.64 o
 -10   8   5        4.98        7.17      2.16 o
  -9   8   5       10.78       12.16      1.98 o
  -8   8   5       36.72       43.39      3.09 o
  -7   8   5        7.30        8.58      2.59 o
  -6   8   5       31.42       27.76      2.52 o
  -5   8   5       51.90       57.98      3.32 o
  -4   8   5        0.07        1.61      1.25 o
  -3   8   5       23.32       19.51      2.18 o
  -2   8   5        5.96        0.40      1.54 o
  -1   8   5      132.33      115.39      8.49 o
   0   8   5        6.95        2.02      1.78 o
   1   8   5       19.02       26.17      2.99 o
   2   8   5       43.51       42.69      4.82 o
   3   8   5        8.78       12.39      2.48 o
   4   8   5      154.51      145.19      6.69 o
   5   8   5       54.80       44.85     12.63 o
   6   8   5       65.55       66.40      5.15 o
   7   8   5       32.64       38.73      4.30 o
   8   8   5       14.83       27.30      5.34 o
   9   8   5       15.92       14.82      3.27 o
 -10   9   5       25.70       33.23      4.12 o
  -9   9   5       34.00       34.47      2.99 o
  -8   9   5       12.49       18.65      2.26 o
  -7   9   5      138.38      144.35      5.05 o
  -6   9   5        0.68        3.92      1.48 o
  -5   9   5        4.43        9.23      1.78 o
  -4   9   5      286.52      303.56     10.89 o
  -3   9   5        8.07        9.81      2.00 o
  -2   9   5       10.47        6.69      1.63 o
  -1   9   5      169.33      153.87      5.23 o
   0   9   5       80.93       90.49      5.86 o
   1   9   5       78.88       88.82      4.70 o
   2   9   5        0.73        0.63      1.64 o
   3   9   5        4.70        6.83      2.19 o
   4   9   5       51.80       51.35      7.32 o
   5   9   5        1.13        1.54      1.95 o
   6   9   5       79.37       82.76      5.60 o
   7   9   5      114.23      126.05      9.09 o
   8   9   5       59.05       64.15     10.34 o
   9   9   5        7.64        8.11      2.94 o
 -10  10   5       15.53       19.95      3.65 o
  -9  10   5       39.11       49.78      3.65 o
  -8  10   5      207.61      213.34      6.43 o
  -7  10   5       31.88       33.43      2.86 o
  -6  10   5       77.19       75.64      3.94 o
  -5  10   5       32.34       32.38      3.45 o
  -4  10   5        0.27        0.47      1.31 o
  -3  10   5        2.86        2.08      1.60 o
  -2  10   5      134.46      124.06      5.33 o
  -1  10   5        8.44        6.20      3.78 o
   0  10   5      285.87      275.39     14.61 o
   1  10   5       22.79       27.38      3.03 o
   2  10   5       85.93       84.19      6.31 o
   3  10   5      138.01      153.76      6.82 o
   4  10   5      176.00      175.71     14.55 o
   5  10   5        0.31        0.41      2.04 o
   6  10   5       16.74       16.24      4.49 o
   7  10   5        0.38        6.42      2.60 o
   8  10   5       79.79       84.04      5.89 o
 -10  11   5        5.86        9.75      2.17 o
  -9  11   5       83.91       88.15      4.39 o
  -8  11   5        1.29        0.86      1.54 o
  -7  11   5       92.30       86.78      4.17 o
  -6  11   5       18.60       26.64      4.92 o
  -5  11   5       11.99       13.41      2.22 o
  -4  11   5        5.46        8.84      2.02 o
  -3  11   5      130.15      131.26      5.66 o
  -2  11   5       18.57       25.60      4.72 o
  -1  11   5       23.45       17.56      4.25 o
   0  11   5       14.52       20.37      2.66 o
   1  11   5       56.84       48.99      3.84 o
   2  11   5        6.74        6.32      2.49 o
   3  11   5       41.18       46.50      4.03 o
   4  11   5       18.37       15.88      2.90 o
   5  11   5       43.71       48.46      4.53 o
   6  11   5       41.49       42.57      4.42 o
   7  11   5       83.53      105.35      6.15 o
   8  11   5       12.42       14.73      3.22 o
  -9  12   5       24.76       24.68      2.74 o
  -8  12   5        0.26        1.49      1.67 o
  -7  12   5      130.76      123.23      7.97 o
  -6  12   5       47.54       63.19      3.81 o
  -5  12   5      219.66      229.48      7.91 o
  -4  12   5       95.75      101.61      5.34 o
  -3  12   5       15.86       17.83      2.77 o
  -2  12   5        2.62        4.44      1.94 o
  -1  12   5       12.09        9.43      2.32 o
   0  12   5       54.64       55.16      9.37 o
   1  12   5       58.16       67.89      4.35 o
   2  12   5       11.89       10.02      2.33 o
   3  12   5       65.87       54.24      4.35 o
   4  12   5       34.69       27.84      3.60 o
   5  12   5      111.98       98.31      5.65 o
   6  12   5       53.15       55.04      4.77 o
   7  12   5       17.61       20.10      3.51 o
  -9  13   5       11.84       13.23      2.36 o
  -8  13   5        0.62        3.51      2.13 o
  -7  13   5       32.85       27.44      2.93 o
  -6  13   5       10.59       21.42      3.09 o
  -5  13   5      270.12      284.99     10.99 o
  -4  13   5       28.86       25.71      3.35 o
  -3  13   5      118.52      120.53      6.29 o
  -2  13   5        2.64        0.78      1.78 o
  -1  13   5        0.21       -1.54      1.54 o
   0  13   5       52.30       52.52      4.98 o
   1  13   5       15.62       21.72      2.82 o
   2  13   5       22.43       31.37      3.45 o
   3  13   5       10.87       15.55      2.74 o
   4  13   5        4.79        5.76      2.32 o
   5  13   5       19.42       26.27      3.55 o
   6  13   5        6.70        4.38      3.50 o
   7  13   5        3.11        3.71      3.40 o
  -8  14   5       32.48       38.09      3.43 o
  -7  14   5       17.04       22.03      3.25 o
  -6  14   5        1.54        4.38      2.54 o
  -5  14   5       34.86       43.22      4.09 o
  -4  14   5       25.89       32.52      3.66 o
  -3  14   5        0.24        1.21      2.02 o
  -2  14   5        7.09       11.14      2.49 o
  -1  14   5       21.65       22.41      3.11 o
   0  14   5       48.85       47.65      4.87 o
   1  14   5       25.25       25.76      8.69 o
   2  14   5       20.03       22.59      5.29 o
   3  14   5       20.39       21.37      4.26 o
   4  14   5        1.44        1.45      2.15 o
   5  14   5        8.27        6.43      2.45 o
   6  14   5       26.20       30.20      3.94 o
  -8  15   5       72.16       88.30      5.52 o
  -7  15   5       14.11       21.47      3.90 o
  -6  15   5       19.36       28.12      3.71 o
  -5  15   5       56.89       68.95      7.33 o
  -4  15   5       45.56       51.78      4.47 o
  -3  15   5       68.95       65.33      4.86 o
  -2  15   5       57.80       58.32      4.72 o
  -1  15   5        7.16        5.65      2.34 o
   0  15   5       23.89       24.41      7.49 o
   1  15   5        8.18       12.71      3.03 o
   2  15   5       13.88       15.75      2.90 o
   3  15   5       35.61       39.69      4.00 o
   4  15   5       52.65       60.08      4.84 o
   5  15   5       47.64       47.39      4.59 o
   6  15   5       73.21       62.59      9.61 o
  -7  16   5       10.25       15.85      3.78 o
  -6  16   5       33.53       38.02      4.17 o
  -5  16   5       67.76       67.63      5.09 o
  -4  16   5       34.80       37.65      4.07 o
  -3  16   5       45.62       42.05      4.23 o
  -2  16   5       36.13       39.71      4.13 o
  -1  16   5        9.60        8.43      2.49 o
   0  16   5       15.05       14.75      3.03 o
   1  16   5        0.66        0.22      2.33 o
   2  16   5       65.88       66.64      4.05 o
   3  16   5       12.63       18.85      3.21 o
   4  16   5       15.80       17.40      3.26 o
   5  16   5       75.76       78.38      5.56 o
  -6  17   5       10.04       17.63      3.09 o
  -5  17   5       20.30       20.36      3.36 o
  -4  17   5        0.03        0.33      2.13 o
  -3  17   5        3.37        4.85      2.40 o
  -2  17   5       32.20       32.97      4.54 o
  -1  17   5       31.07       34.64      4.55 o
   0  17   5        8.92        8.19      2.62 o
   1  17   5       94.42       94.52     11.52 o
   2  17   5        9.21        8.72      5.03 o
   3  17   5       70.43       83.96      5.38 o
   4  17   5        9.32       12.80      3.08 o
  -5  18   5        0.30        3.85      2.55 o
  -4  18   5        0.75        3.23      2.43 o
  -3  18   5        2.83        1.05      2.26 o
  -2  18   5        0.46        1.14      2.17 o
  -1  18   5       39.24       44.63      4.91 o
   0  18   5      112.33      105.91      6.24 o
   1  18   5        2.03        1.16      2.70 o
   2  18   5       99.84      114.02      7.40 o
   3  18   5        0.70        2.65      2.04 o
  -3  19   5       40.27       53.26      4.89 o
  -2  19   5        0.01        3.30      2.37 o
  -1  19   5       20.16       27.73      3.75 o
   0  19   5        5.64        6.53      2.71 o
   1  19   5       54.97       54.88      5.75 o
 -11   0   6        7.06       15.72      5.89 o
 -10   0   6      148.24      159.94     12.43 o
  -9   0   6        4.54       -2.26      2.96 o
  -8   0   6       63.75       53.23      7.71 o
  -7   0   6        4.05        3.00      2.63 o
  -6   0   6       17.93       14.58      4.48 o
  -5   0   6        0.11        4.34      2.96 o
  -4   0   6       50.67       47.04      6.43 o
  -3   0   6      129.87      135.77      9.73 o
  -2   0   6      388.60      313.87     15.98 o
  -1   0   6       27.14       11.99      3.74 o
   0   0   6      623.26      565.40     22.98 o
   1   0   6      490.86      373.20     17.00 o
   2   0   6      580.12      480.15     20.14 o
   3   0   6      256.52      246.31     12.67 o
   4   0   6        3.05        1.82      2.63 o
   5   0   6        0.08       -2.22      2.22 o
   6   0   6       18.84       12.89      5.02 o
   7   0   6       18.78       17.30      5.45 o
   8   0   6      107.91      117.83     11.45 o
 -10   1   6       13.44       18.23      3.96 o
  -9   1   6        0.28       -0.66      2.03 o
  -8   1   6       12.62        9.68      3.18 o
  -7   1   6       54.89       45.45      5.00 o
  -6   1   6       15.81       17.51      3.26 o
  -5   1   6       17.18       17.52      3.20 o
  -4   1   6      111.80      107.79      6.15 o
  -3   1   6        6.39        8.12      2.46 o
  -2   1   6       65.18       53.80      4.74 o
  -1   1   6      130.60      114.12      6.26 o
   0   1   6       89.24       86.20      5.10 o
   1   1   6       84.78       77.63      9.50 o
   2   1   6      314.37      273.51     10.40 o
   3   1   6       97.58       88.95      5.08 o
   4   1   6      157.46      149.63      6.52 o
   5   1   6       18.79       18.82      3.35 o
   6   1   6        0.08        4.28      2.40 o
   7   1   6        0.00        4.31      2.78 o
   8   1   6        0.26        4.13      4.36 o
 -10   2   6       14.44       17.99      3.81 o
  -9   2   6      177.95      162.33      8.72 o
  -8   2   6       72.83       66.09      5.96 o
  -7   2   6        0.12       -0.20      1.87 o
  -6   2   6        0.44       -0.32      1.77 o
  -5   2   6       15.75       14.12      3.05 o
  -4   2   6       77.18       87.31     11.57 o
  -3   2   6        0.05        2.02      1.37 o
  -2   2   6       13.48        8.82      2.45 o
  -1   2   6      208.07      167.24     10.61 o
   0   2   6        0.25        5.60      2.11 o
   1   2   6       41.91       41.47      3.94 o
   2   2   6       33.63       33.37      4.11 o
   3   2   6       31.59       31.57      3.46 o
   4   2   6       14.13       18.48      3.27 o
   5   2   6       56.05       63.87      5.38 o
   6   2   6       28.00       33.50      4.26 o
   7   2   6        7.16        8.84      2.49 o
   8   2   6        0.30        5.01      3.04 o
 -10   3   6       37.97       36.25      5.17 o
  -9   3   6       50.63       50.72      5.68 o
  -8   3   6      112.07       97.34      7.06 o
  -7   3   6       21.98       22.21      3.82 o
  -6   3   6        1.12        1.08      2.63 o
  -5   3   6       79.45       78.74      9.87 o
  -4   3   6       28.63       30.34      6.37 o
  -3   3   6       18.95       22.00      2.57 o
  -2   3   6        0.13        2.18      1.87 o
  -1   3   6      250.40      217.05      8.77 o
   0   3   6      109.63      102.89      8.22 o
   1   3   6      110.48      103.64      5.56 o
   2   3   6       21.23       22.00      4.81 o
   3   3   6       27.48       26.86      3.62 o
   4   3   6      264.66      242.71      9.64 o
   5   3   6        0.49        2.63      2.60 o
   6   3   6       80.00       89.71      5.95 o
   7   3   6       24.92       25.46      3.77 o
   8   3   6        8.72        8.95      3.25 o
 -10   4   6        0.95        6.19      2.91 o
  -9   4   6        2.99        8.22      4.51 o
  -8   4   6       38.07       36.36      4.79 o
  -7   4   6       10.63       18.35      6.97 o
  -6   4   6        4.37        5.65      2.55 o
  -5   4   6       79.48       76.63      6.05 o
  -4   4   6       56.56       50.65      4.38 o
  -3   4   6       16.85       15.37      2.26 o
  -2   4   6       39.39       32.97      3.44 o
  -1   4   6        2.29        5.21      2.14 o
   0   4   6      165.99      145.05      9.97 o
   1   4   6      175.96      126.19      6.08 o
   2   4   6        0.72       -0.61      2.00 o
   3   4   6        0.67        2.27      2.05 o
   4   4   6       50.28       53.55      4.80 o
   5   4   6      249.82      249.44     19.73 o
   6   4   6        1.91        2.22      2.48 o
   7   4   6        7.19       13.20      3.23 o
   8   4   6       13.15       12.81      5.30 o
 -10   5   6       41.13       47.54      5.77 o
  -9   5   6        4.36        8.62      3.20 o
  -8   5   6        4.72        6.38      2.76 o
  -7   5   6       21.71       19.83      4.86 o
  -6   5   6      206.15      162.58     10.68 o
  -5   5   6        6.78        7.02      1.78 o
  -4   5   6       54.64       59.19      5.90 o
  -3   5   6      217.47      181.88     10.56 o
  -2   5   6        1.15       -0.06      1.62 o
  -1   5   6       35.30       45.84      8.15 o
   0   5   6      113.52       94.69      5.79 o
   1   5   6       61.18       53.61      4.50 o
   2   5   6       28.08       28.94      3.68 o
   3   5   6       12.65       17.51      3.18 o
   4   5   6        0.90        2.51      2.35 o
   5   5   6        0.06        2.11      2.41 o
   6   5   6       28.38       20.85      3.63 o
   7   5   6        6.35       12.86      3.27 o
   8   5   6       38.95       39.47      4.71 o
 -10   6   6        1.78        6.28      5.67 o
  -9   6   6        6.98       10.75      5.35 o
  -8   6   6       16.62       17.86      6.36 o
  -7   6   6       98.91      109.90      5.57 o
  -6   6   6       24.47       24.48      2.54 o
  -5   6   6      125.36      127.27      5.30 o
  -4   6   6       38.71       35.99      3.32 o
  -3   6   6      107.55       89.28      6.96 o
  -2   6   6       40.40       28.78      3.36 o
  -1   6   6       37.71       34.80      2.91 o
   0   6   6       33.98       25.43      3.30 o
   1   6   6       73.42       73.64      4.92 o
   2   6   6       13.20       15.79      2.84 o
   3   6   6       67.07       72.31      5.31 o
   4   6   6        3.19        3.18      2.33 o
   5   6   6      209.58      243.93      9.93 o
   6   6   6       73.52       84.96      7.66 o
   7   6   6       27.00       23.01      4.33 o
   8   6   6        2.99        2.40      3.10 o
 -10   7   6       48.43       45.30      5.72 o
  -9   7   6       21.18       25.45      6.41 o
  -8   7   6        4.92        6.05      2.63 o
  -7   7   6      142.28      143.41      5.35 o
  -6   7   6       41.60       43.22      3.81 o
  -5   7   6       10.78        8.04      3.92 o
  -4   7   6       46.59       45.77      6.99 o
  -3   7   6      176.83      158.16      7.77 o
  -2   7   6        3.13        7.55      1.91 o
  -1   7   6       30.51       28.64      6.08 o
   0   7   6        5.19        4.93      2.11 o
   1   7   6       45.13       59.25      6.40 o
   2   7   6        6.74       15.01      2.91 o
   3   7   6        7.31        8.02      4.70 o
   4   7   6        0.03        1.61      2.20 o
   5   7   6       75.16       75.58      5.75 o
   6   7   6        0.01        2.48      2.78 o
   7   7   6        9.40       13.40      3.30 o
  -9   8   6        2.24        3.39      2.66 o
  -8   8   6       48.69       50.89      9.04 o
  -7   8   6       40.95       45.53      3.36 o
  -6   8   6        1.51        0.89      2.41 o
  -5   8   6       61.30       63.78      6.14 o
  -4   8   6       49.00       57.29      4.09 o
  -3   8   6        7.87       11.55      2.65 o
  -2   8   6       58.58       49.91      4.88 o
  -1   8   6       57.69       71.08      8.45 o
   0   8   6       18.43       19.40      4.44 o
   1   8   6       22.37       16.46      2.79 o
   2   8   6       90.04       92.59      5.62 o
   3   8   6       13.33       10.36      2.85 o
   4   8   6       41.81       38.13      5.71 o
   5   8   6       39.80       32.74      4.20 o
   6   8   6        0.62        1.78      2.50 o
   7   8   6        7.51       10.34      3.14 o
  -9   9   6        0.06       -0.68      2.58 o
  -8   9   6       20.71       19.63      2.66 o
  -7   9   6       42.82       41.46      3.35 o
  -6   9   6       98.62       96.41      4.46 o
  -5   9   6        5.37       11.26      2.09 o
  -4   9   6        0.46        2.96      1.63 o
  -3   9   6       42.98       45.48      5.91 o
  -2   9   6        0.01        0.49      2.17 o
  -1   9   6        1.77        5.50      2.34 o
   0   9   6       14.93       16.57      2.75 o
   1   9   6        7.49        7.85      2.96 o
   2   9   6       15.59       19.07      3.12 o
   3   9   6        1.33        3.06      2.14 o
   4   9   6        2.29        2.29      2.36 o
   5   9   6       26.24       25.48      3.91 o
   6   9   6       11.15        9.94      3.02 o
   7   9   6       18.53       20.26      3.71 o
  -9  10   6       12.98       16.54      2.85 o
  -8  10   6        6.57       11.14      2.17 o
  -7  10   6       19.82       23.33      2.69 o
  -6  10   6        8.44       10.69      2.18 o
  -5  10   6       14.00       19.59      2.50 o
  -4  10   6        8.52       10.26      3.05 o
  -3  10   6       19.15       23.94      3.88 o
  -2  10   6        1.85        1.66      2.51 o
  -1  10   6        9.10        9.65      2.84 o
   0  10   6        0.02       -0.71      1.71 o
   1  10   6       49.83       47.27      4.17 o
   2  10   6        0.64        2.17      2.10 o
   3  10   6       30.29       26.18      5.40 o
   4  10   6        0.64        4.01      2.40 o
   5  10   6        2.07        2.59      3.53 o
   6  10   6       84.91       89.80      6.37 o
  -8  11   6        0.35        0.46      1.79 o
  -7  11   6        6.28       10.09      2.24 o
  -6  11   6       48.97       50.36      6.68 o
  -5  11   6       19.42       29.30      3.46 o
  -4  11   6        0.82        6.49      2.32 o
  -3  11   6       35.00       49.59      8.97 o
  -2  11   6        4.46        5.33      2.72 o
  -1  11   6        6.94       10.87      3.06 o
   0  11   6       42.06       43.77      6.87 o
   1  11   6        1.03       -0.68      1.94 o
   2  11   6       92.23       90.52      5.48 o
   3  11   6        0.03        0.27      1.97 o
   4  11   6       11.16        8.55      2.68 o
   5  11   6       33.70       36.96      7.21 o
   6  11   6        0.01        2.50      2.67 o
  -8  12   6        0.02        1.20      1.89 o
  -7  12   6        5.81        9.74      3.88 o
  -6  12   6       63.41       72.87      6.29 o
  -5  12   6        1.38        2.63      2.71 o
  -4  12   6        0.53        1.61      2.24 o
  -3  12   6       27.65       45.00      4.27 o
  -2  12   6        0.49        2.08      2.74 o
  -1  12   6        5.25        4.37      2.88 o
   0  12   6       36.40       37.49      4.74 o
   1  12   6       67.59       54.27      4.35 o
   2  12   6       21.51       20.80      3.24 o
   3  12   6        1.61       -0.19      3.43 o
   4  12   6        5.35        6.52      2.55 o
   5  12   6      119.83      126.68      6.93 o
  -7  13   6        2.02        4.98      4.29 o
  -6  13   6       13.83       14.71      3.52 o
  -5  13   6      117.89      123.91      7.52 o
  -4  13   6        0.01        0.07      2.13 o
  -3  13   6       22.24       32.01      4.67 o
  -2  13   6        4.36        7.60      3.19 o
  -1  13   6      100.02       92.33      6.79 o
   0  13   6       42.56       39.40      4.76 o
   1  13   6       15.86       24.95      5.76 o
   2  13   6        0.32        2.27      2.14 o
   3  13   6       15.44       17.40      3.37 o
   4  13   6       18.88       23.00      3.60 o
   5  13   6       14.15       21.52      6.08 o
  -6  14   6        0.65        5.81      2.72 o
  -5  14   6       10.26       16.11      3.20 o
  -4  14   6      201.32      205.99      8.14 o
  -3  14   6       24.72       30.93      3.92 o
  -2  14   6       73.74       73.93      6.47 o
  -1  14   6       29.66       27.36      4.16 o
   0  14   6        1.55        3.14      2.86 o
   1  14   6        0.18       -0.69      2.57 o
   2  14   6       18.04       17.54      3.10 o
   3  14   6        1.37        2.97      2.33 o
   4  14   6       14.34       15.19      3.41 o
  -5  15   6       35.85       43.62      4.51 o
  -4  15   6        2.23        4.07      2.79 o
  -3  15   6       73.57       81.03      5.70 o
  -2  15   6        6.04        5.60      3.29 o
  -1  15   6        8.83       17.85      3.80 o
   0  15   6        3.84        3.69      2.65 o
   1  15   6        7.77        7.10      3.02 o
   2  15   6       19.74       16.73      5.18 o
   3  15   6       36.91       46.05      9.86 o
  -4  16   6       12.20       14.45      6.00 o
  -3  16   6      105.67      128.15      6.86 o
  -2  16   6        5.76        7.01      2.60 o
  -1  16   6       14.64       19.65      4.11 o
   0  16   6        1.44        0.40      3.82 o
   1  16   6       10.84       12.17      3.59 o
   2  16   6        6.37        3.36      4.33 o
  -2  17   6       16.78       30.17      5.58 o
  -1  17   6        4.07        3.89      2.94 o
  -9   1   7        2.15        1.09      2.96 o
  -8   1   7       35.12       30.67      4.68 o
  -7   1   7       11.28        7.22      2.68 o
  -6   1   7        1.87        2.50      2.29 o
  -5   1   7       15.71       10.01      2.80 o
  -4   1   7       64.74       48.33      5.17 o
  -3   1   7       60.65       54.06      5.33 o
  -2   1   7       63.00       48.42      7.93 o
  -1   1   7        8.54       11.48      4.24 o
   0   1   7       21.12       19.59      3.43 o
   1   1   7       52.17       37.70      4.14 o
   2   1   7        6.59        6.08      2.41 o
   3   1   7        0.24        0.13      3.00 o
   4   1   7        2.56        9.39      3.74 o
   5   1   7        8.27        8.21      4.85 o
   6   1   7       13.33       12.39      3.76 o
  -9   2   7       23.02       18.72      5.76 o
  -8   2   7        0.46       -0.01      2.38 o
  -7   2   7       10.29       12.18      3.33 o
  -6   2   7        0.64       -0.26      4.71 o
  -5   2   7       99.08       87.03      6.59 o
  -4   2   7        0.39       -0.34      2.10 o
  -3   2   7      126.46      112.94      6.81 o
  -2   2   7        0.51       -0.18      2.26 o
  -1   2   7        3.79        2.96      3.47 o
   0   2   7       23.11       16.68      3.29 o
   1   2   7        5.81        5.69      2.61 o
   2   2   7        1.41        3.64      3.16 o
   3   2   7       10.07        3.00      3.53 o
   4   2   7        0.02       -0.33      2.32 o
   5   2   7       11.08        6.84      3.16 o
   6   2   7        4.11        5.15      4.51 o
  -9   3   7        0.73        0.09      3.70 o
  -8   3   7       11.09       12.65      3.53 o
  -7   3   7        8.21        8.61      3.19 o
  -6   3   7        4.42        5.39      3.84 o
  -5   3   7        6.65        8.67      2.84 o
  -4   3   7       81.51       74.97      6.14 o
  -3   3   7       44.06       37.84      4.83 o
  -2   3   7       13.03       15.79      4.88 o
  -1   3   7       24.19       27.98      5.86 o
   0   3   7       11.23       13.85      3.06 o
   1   3   7        5.19        1.85      2.93 o
   2   3   7        4.22        7.07      3.77 o
   3   3   7       25.37       29.05      4.20 o
   4   3   7        0.04        2.84      3.70 o
   5   3   7       13.53        5.97      4.93 o
   6   3   7        3.92        5.70      3.02 o
  -8   4   7        1.62        2.04      2.64 o
  -7   4   7       21.98       21.44      4.09 o
  -6   4   7       17.65       17.07      3.69 o
  -5   4   7        1.61       -0.61      3.45 o
  -4   4   7       77.76       66.44     11.80 o
  -3   4   7       35.64       35.75      4.68 o
  -2   4   7       84.03       82.47      4.94 o
  -1   4   7       34.25       31.59      4.27 o
   0   4   7        6.33        7.51      4.41 o
   1   4   7        7.64        8.26      2.70 o
   2   4   7        5.28        1.31      2.23 o
   3   4   7        2.19        0.33      2.31 o
   4   4   7        4.87        6.18      2.77 o
   5   4   7       10.76       18.72      6.94 o
   6   4   7       11.36       10.81      3.36 o
  -8   5   7       22.46       19.06      4.04 o
  -7   5   7        7.13        8.84      3.09 o
  -6   5   7       18.92       27.48      4.39 o
  -5   5   7       21.17       13.13      3.22 o
  -4   5   7        3.85        0.11      2.28 o
  -3   5   7       10.64       12.99      2.41 o
  -2   5   7       25.35       28.64      3.40 o
  -1   5   7       28.48       24.97      3.53 o
   0   5   7        7.14        9.44      2.59 o
   1   5   7        3.39        6.07      4.71 o
   2   5   7        1.03        0.32      2.23 o
   3   5   7       28.74       24.98      3.74 o
   4   5   7       91.02       81.71      6.12 o
   5   5   7       12.65       12.34      5.57 o
   6   5   7       49.81       47.44      7.89 o
  -8   6   7        8.77        8.95      3.19 o
  -7   6   7       16.67       16.88      4.07 o
  -6   6   7       38.14       32.94      4.81 o
  -5   6   7        4.92        4.89      2.74 o
  -4   6   7       26.94       22.98      3.96 o
  -3   6   7        0.36        3.15      2.73 o
  -2   6   7       24.06       28.13      4.06 o
  -1   6   7       30.33       19.76      5.52 o
   0   6   7       27.33       24.29      3.53 o
   1   6   7        1.24        3.43      2.33 o
   2   6   7       59.55       67.44     11.67 o
   3   6   7       14.93       19.86      3.48 o
   4   6   7        1.26        4.83      2.77 o
   5   6   7        0.29        2.44      2.90 o
  -8   7   7        1.56        2.40      2.87 o
  -7   7   7        0.18        2.34      2.74 o
  -6   7   7       20.53       18.27      3.89 o
  -5   7   7        0.00       -2.07      2.36 o
  -4   7   7        2.22        5.22      2.30 o
  -3   7   7        3.64        4.03      2.58 o
  -2   7   7       46.81       41.65      5.24 o
  -1   7   7       90.31       78.06      9.43 o
   0   7   7        2.34        3.28      2.36 o
   1   7   7       27.67       28.02      3.72 o
   2   7   7        4.44        7.76      2.63 o
   3   7   7       30.24       27.78      4.02 o
   4   7   7        1.09        1.36      2.65 o
   5   7   7       46.30       39.31      4.86 o
  -7   8   7        1.88        1.77      2.74 o
  -6   8   7        2.89        5.50      2.93 o
  -5   8   7        9.01        8.87      2.55 o
  -4   8   7        6.10       10.67      4.34 o
  -3   8   7        9.15        9.52      3.27 o
  -2   8   7        5.07        2.52      2.68 o
  -1   8   7        2.78        6.25      2.88 o
   0   8   7        0.10        9.53      4.28 o
   1   8   7        1.18        2.94      2.26 o
   2   8   7        2.96        4.76      3.23 o
   3   8   7        1.98        5.56      2.68 o
   4   8   7        1.68        6.22      2.80 o
   5   8   7        3.93        5.96      3.03 o
  -7   9   7        0.13        1.45      2.64 o
  -6   9   7      105.38      102.96      7.60 o
  -5   9   7       16.45       19.85      3.88 o
  -4   9   7        7.19       15.82      5.18 o
  -3   9   7        1.74       -2.54      2.54 o
  -2   9   7       18.07       17.46      3.82 o
  -1   9   7        8.71       12.92      3.33 o
   0   9   7       16.80       11.04      4.51 o
   1   9   7        6.36        8.76      5.10 o
   2   9   7       10.03       11.66      2.96 o
   3   9   7        5.53        3.77      2.48 o
   4   9   7       19.76       18.79      3.58 o
  -6  10   7        0.47        2.60      2.77 o
  -5  10   7        0.05        0.10      3.20 o
  -4  10   7       39.93       42.90      5.34 o
  -3  10   7        6.45       12.63      3.41 o
  -2  10   7       34.15       24.86      4.22 o
  -1  10   7        1.29        1.11      2.61 o
   0  10   7       24.28       26.46      6.43 o
   1  10   7       25.81       18.72      5.32 o
   2  10   7        2.07        1.89      2.56 o
   3  10   7        0.57        2.19      2.47 o
   4  10   7       11.39       12.78      3.30 o
  -6  11   7       16.43       22.20      4.27 o
  -5  11   7       12.94       18.37      4.23 o
  -4  11   7        0.99       -2.76      2.92 o
  -3  11   7       10.86        8.17      3.47 o
  -2  11   7        5.11        8.11      3.42 o
  -1  11   7        2.94        5.65      2.73 o
   0  11   7        3.64        5.87      2.79 o
   1  11   7        0.20        8.11      4.61 o
   2  11   7        6.00        3.47      3.59 o
   3  11   7        5.23        7.24      2.76 o
  -5  12   7       43.63       64.13     11.73 o
  -4  12   7        6.96       10.63      3.74 o
  -3  12   7       59.37       71.82     12.32 o
  -2  12   7        6.74       14.21      3.72 o
  -1  12   7        8.51       11.49      3.44 o
   0  12   7       50.86       47.93      5.43 o
   1  12   7        0.08        1.95      3.87 o
   2  12   7        8.22       10.57      4.65 o
  -3  13   7        1.34       -0.70      3.08 o
  -2  13   7        7.27       10.59      3.45 o
  -1  13   7        0.17        0.52      2.76 o
   0  13   7        0.32        0.88      2.87 o
   1  13   7       16.76       10.92      3.34 o
  -6   0   8        4.23        8.75      4.68 o
  -5   0   8       12.63        8.45      4.44 o
  -4   0   8       54.39       36.20      7.04 o
  -3   0   8       97.44       98.13     10.81 o
  -1   0   8       12.34       10.23      5.05 o
   0   0   8        9.58       10.74      4.58 o
   1   0   8      101.07       88.36      8.82 o
  -6   1   8       11.61       13.36      3.80 o
  -5   1   8        0.18        0.02      3.08 o
  -4   1   8       13.85       13.08      3.45 o
  -3   1   8        8.97       10.36      3.14 o
  -2   1   8        4.09        4.78      4.17 o
  -1   1   8        9.63       11.14      3.35 o
   0   1   8       57.82       44.92      4.95 o
   1   1   8        4.97        9.02      4.31 o
   2   1   8       28.15       21.95      5.02 o
  -6   2   8        5.05        3.96      2.84 o
  -5   2   8        5.87        4.24      2.91 o
  -4   2   8        5.75        8.05      3.26 o
  -3   2   8        3.55        2.95      2.67 o
  -2   2   8        1.07        1.31      3.87 o
  -1   2   8        1.00       -0.41      3.18 o
   0   2   8        0.45       -0.44      3.67 o
   1   2   8        4.27       -0.17      3.74 o
   2   2   8        1.10        9.09      4.51 o
   3   2   8       16.21       19.61      6.26 o
  -6   3   8        3.71        1.71      2.70 o
  -5   3   8        5.59        6.10      3.25 o
  -4   3   8        1.35        1.14      2.62 o
  -3   3   8        3.53       -2.42      3.47 o
  -2   3   8       13.72       15.74      5.24 o
  -1   3   8        3.04        0.91      4.01 o
   0   3   8       49.90       52.25      7.85 o
   1   3   8       16.04        8.35      4.28 o
   2   3   8       22.52       21.71      3.88 o
   3   3   8        3.09        3.53      3.79 o
  -5   4   8        0.54        2.45      2.81 o
  -4   4   8       20.55       22.34      4.14 o
  -3   4   8        5.33        4.56      3.02 o
  -2   4   8        0.96        3.16      4.31 o
  -1   4   8       23.11       24.04      6.57 o
   0   4   8        0.06        5.53      2.89 o
   1   4   8        1.47        2.54      2.77 o
   2   4   8        7.15        9.43      3.25 o
  -5   5   8       24.07       29.91      4.76 o
  -4   5   8       25.31       30.42      4.89 o
  -3   5   8        3.67       14.71      5.76 o
  -2   5   8        1.72        2.29      3.94 o
  -1   5   8        6.89       11.65      4.92 o
   0   5   8        0.00       -2.30      3.20 o
   1   5   8       42.77       32.39      5.72 o
   2   5   8        3.77        2.66      2.68 o
  -5   6   8       10.02       16.13      4.21 o
  -3   6   8        0.61        1.45      4.01 o
  -2   6   8        0.63        6.33      4.54 o
  -1   6   8       15.10       13.96      3.63 o
   0   6   8        7.77        8.55      4.61 o
   1   6   8        3.36        6.02      2.80 o
   2   6   8        3.79        0.73      2.67 o
  -4   7   8       12.38       20.70      6.43 o
  -3   7   8        8.71       14.27      5.96 o
  -2   7   8        0.20        6.53      4.78 o
  -1   7   8        3.06        5.40      2.94 o
   0   7   8        1.78       -3.67      3.67 o
   1   7   8        7.57        6.20      2.84 o
  -3   8   8       91.17       94.52     11.92 o
  -2   8   8        0.22       -1.33      4.36 o
  -1   8   8        0.15        3.02      2.99 o
   0   8   8        7.78        1.82      3.97 o
 
